# Supplementary material for: Proteomic Characterization and Comparison of Malaysian Tropidolaemus wagleri and Cryptelytrops purpureomaculatus Venom Using Shotgun-Proteomics
Source: Toxins (Basel). 2016 Oct 18;8(10):299. doi: 10.3390/toxins8100299 (PMC5086659; doi:10.3390/toxins8100299)
Supplement: Supplementary file 1 [file toxins-08-00299-s001.zip]

Archive with 3 entries (2 files):
- Supplementary Files/
- Supplementary Files/Supplementary File 1.xlsx
- Supplementary Files/Supplementary File 2.xlsx
