# Supplementary material for: Proteomic Characterization and Comparison of Malaysian Tropidolaemus wagleri and Cryptelytrops purpureomaculatus Venom Using Shotgun-Proteomics
Source: Toxins (Basel). 2016 Oct 18;8(10):299. doi: 10.3390/toxins8100299 (PMC5086659; doi:10.3390/toxins8100299)
Supplement: Supplementary file 1 [file toxins-08-00299-s001.zip › Supplementary Files/Supplementary File 1.xlsx]

## Sheet: TW In-Solution Crude
Protein Group	Protein ID	Protein Accession	Protein Name	Peptide	Unique	-10lgP	Mass	ppm	m/z	z	RT	Scan	#Spec	Start	End	PTM
1	25464	P58930|WAG24_TROWA	Waglerin-4 OS=Tropidolaemus wagleri PE=1 SV=2	L.GGKPDLRPC(+57.02)YPPC(+57.02)HYIPRPKPR	Y	111.6	2660.36	-8.4	533.074	5	7.67	F8:1184	133	3	24	Carbamidomethylation
1	25464	P58930|WAG24_TROWA		P.DLRPC(+57.02)YPPC(+57.02)HYIPRPKPR	Y	108.65	2321.17	15.2	581.308	4	8.22	F8:1265	38	7	24	Carbamidomethylation
1	25464	P58930|WAG24_TROWA		SLGGKPDLRPC(+57.02)YPPC(+57.02)HYIPRPKPR	Y	108.33	2860.47	1.2	573.103	5	9.5	F7:1429	79	1	24	Carbamidomethylation
1	25464	P58930|WAG24_TROWA		R.PC(+57.02)YPPC(+57.02)HYIPRPKPR	Y	86.89	1936.96	11.6	485.252	4	7.11	F7:1059	14	10	24	Carbamidomethylation
1	25464	P58930|WAG24_TROWA		SLGGKPDLRPC(+57.02)YPPC(+57.02)HYIPR.P	Y	83.82	2382.17	-5.7	596.547	4	10.41	F8:1590	19	1	20	Carbamidomethylation
1	25464	P58930|WAG24_TROWA		SLGGK(+339.16)PDLRPC(+57.02)YPPC(+57.02)HYIPRPKPR	Y	79.7	3199.64	69.3	534.317	6	6.92	F9:1079	1	1	24	N-biotinyl-6-aminohexanoyl; Carbamidomethylation
1	25464	P58930|WAG24_TROWA		G.GKPDLRPC(+57.02)YPPC(+57.02)HYIPRPKPR	Y	77.14	2603.34	29.7	521.69	5	7.03	F8:1085	84	4	24	Carbamidomethylation
1	25464	P58930|WAG24_TROWA		D.LRPC(+57.02)YPPC(+57.02)HYIPRPKPR	Y	74.1	2206.14	6.8	552.546	4	6.41	F8:986	9	8	24	Carbamidomethylation
1	25464	P58930|WAG24_TROWA		L.GGK(+27.99)PDLRPC(+57.02)YPPC(+57.02)HYIPRPKPR	Y	60.05	2688.35	-1.7	538.677	5	8.57	F8:1319	11	3	24	Formylation; Carbamidomethylation
1	25464	P58930|WAG24_TROWA		K.P(-27.99)DLRPC(+57.02)YPPC(+57.02)HYIPRPKPR	Y	59.29	2390.23	-3.3	479.051	5	9.44	F7:1420	1	6	24	Pyrrolidone from Proline; Carbamidomethylation
1	25464	P58930|WAG24_TROWA		SLGGK(+27.99)PDLRPC(+57.02)YPPC(+57.02)HYIPRPKPR	Y	55.24	2888.47	28.2	578.717	5	10.59	F9:1624	5	1	24	Formylation; Carbamidomethylation
1	25464	P58930|WAG24_TROWA		SLGGKPDLRPC(+57.02)YPPC(+57.02)HYIPRPKP.R	Y	54.67	2704.37	29.1	541.898	5	10.25	F9:1574	12	1	23	Carbamidomethylation
1	25464	P58930|WAG24_TROWA		L.R(+42.01)PC(+57.02)YPPC(+57.02)HYIPRPKPR	Y	53.98	2135.07	76.8	534.815	4	7.41	F9:1154	3	9	24	Acetylation (Protein N-term); Carbamidomethylation
1	25464	P58930|WAG24_TROWA		S(+27.99)LGGKPDLRPC(+57.02)YPPC(+57.02)HYIPRPKPR	Y	52.3	2888.47	25.3	578.716	5	10.62	F7:1590	10	1	24	Formylation (Protein N-term); Carbamidomethylation
1	25464	P58930|WAG24_TROWA		S.LGGK(+340.10)PDLRPC(+57.02)YPPC(+57.02)HYIPRPKPR	Y	48.08	3113.54	19.1	445.808	7	7.01	F8:1081	2	2	24	Glucosylgalactosyl hydroxylysine; Carbamidomethylation
1	25464	P58930|WAG24_TROWA		L.GGKPDLY(sub R)PC(+57.02)YPPC(+57.02)HYIPRPKPR	Y	46.75	2667.32	-20.1	534.461	5	7.68	F7:1151	2	3	24	Carbamidomethylation; Mutation
1	25464	P58930|WAG24_TROWA		L.R(+43.01)PC(+57.02)YPPC(+57.02)HYIPRPKPR	Y	46.66	2136.06	-93.6	534.973	4	6.95	F8:1071	1	9	24	Carbamylation; Carbamidomethylation
1	25464	P58930|WAG24_TROWA		L.GGKPDLRPC(+57.02)Y(-18.01)PPC(+57.02)HYIPRPKPR	Y	46.56	2642.35	-43	441.38	6	5.07	F8:766	1	3	24	Carbamidomethylation; Dehydration
1	25464	P58930|WAG24_TROWA		L.GGKPDLRPC(+57.02)YPPC(+57.02)HYIPR.P	Y	44	2182.06	0	546.521	4	8.63	F8:1329	8	3	20	Carbamidomethylation
1	25464	P58930|WAG24_TROWA		D.LRPC(+57.02)Y(+17.99)PPC(+57.02)HYIPRPKPR	Y	43.29	2224.13	52.6	445.857	5	7.04	F8:1086	2	8	24	Carbamidomethylation; Fluorination
1	25464	P58930|WAG24_TROWA		SS(sub L)GGKPDLRPC(+57.02)YPPC(+57.02)HYIPRPKPR	Y	43.02	2834.42	-10.8	567.886	5	9.45	F9:1461	1	1	24	Carbamidomethylation; Mutation
1	25464	P58930|WAG24_TROWA		G.K(+119.04)PDLRPC(+57.02)YPPC(+57.02)HYIPRPKPR	Y	42.35	2665.35	1.3	534.078	5	8.09	F7:1214	14	5	24	Pyridylacetyl; Carbamidomethylation
1	25464	P58930|WAG24_TROWA		SLGGKPDLRPC(+57.02)YPPC(+57.02)HYIPRPK.P	Y	41.55	2607.32	23.9	522.484	5	10.19	F8:1559	16	1	22	Carbamidomethylation
1	25464	P58930|WAG24_TROWA		L.G(+27.99)GKPDLRPC(+57.02)YPPC(+57.02)HYIPRPKPR	Y	40.94	2688.35	36.9	538.698	5	8.53	F8:1313	9	3	24	Formylation (Protein N-term); Carbamidomethylation
1	25464	P58930|WAG24_TROWA		K.PDLE(sub R)PC(+57.02)YPPC(+57.02)HYIPRPKPR	Y	40.91	2391.16	16.2	479.247	5	9.22	F8:1420	2	6	24	Carbamidomethylation; Mutation
1	25464	P58930|WAG24_TROWA		L.R(+39.99)PC(+57.02)YPPC(+57.02)HYIPRPKPR	Y	40.19	2133.05	46.8	534.295	4	8.17	F7:1226	1	9	24	Glyoxal-derived hydroimiadazolone; Carbamidomethylation
1	25464	P58930|WAG24_TROWA		G.KPD(+14.02)LRPC(+57.02)Y(+79.97)PPC(+57.02)HYIPRPKPR	Y	39.94	2640.3	-6.8	378.19	7	5.4	F7:790	2	5	24	Methyl ester; Carbamidomethylation; Phosphorylation (STY)
1	25464	P58930|WAG24_TROWA		S(+57.02)LGGKPDLRPC(+57.02)YPPC(+57.02)HYIPRPKPR	Y	39.44	2917.5	8.2	584.511	5	9.22	F8:1419	3	1	24	Carbamidomethylation (DHKE X@N-term); Carbamidomethylation
1	25464	P58930|WAG24_TROWA		G.GK(+264.19)PDLRPC(+57.02)YPPC(+57.02)HYIPRPKPR	Y	39.28	2867.52	-34.6	478.911	6	9.08	F9:1404	1	4	24	Didehydroretinylidene; Carbamidomethylation
1	25464	P58930|WAG24_TROWA		L.GGKPDLRP(+421.07)C(+57.02)YPPC(+57.02)HYIPRPKPR	Y	38.32	3081.43	87.2	441.25	7	4.91	F8:739	1	3	24	Fluorescein-5-thiosemicarbazide; Carbamidomethylation
1	25464	P58930|WAG24_TROWA		S(-18.01)LGGKPDLRPC(+57.02)YPPC(+57.02)HYIPRPKPR	Y	35.76	2842.46	-2.2	474.75	6	9.67	F8:1485	1	1	24	Dehydration; Carbamidomethylation
1	25464	P58930|WAG24_TROWA		K.PDLRPC(+57.02)Y(+251.79)PPC(+57.02)HYIPRPKPR	Y	35.66	2670.01	108.3	446.058	6	7.63	F7:1143	1	6	24	Carbamidomethylation; Di-Iodination
1	25464	P58930|WAG24_TROWA		G.GKPDLRPC(+57.02)YPPC(+57.02)HYIPR.P	Y	34.91	2125.03	-2.7	532.265	4	9.19	F7:1383	4	4	20	Carbamidomethylation
1	25464	P58930|WAG24_TROWA		L.R(+298.19)PC(+57.02)YPPC(+57.02)HYIPRPKPR	Y	34.84	2391.25	34.6	479.274	5	9.08	F8:1398	1	9	24	Levuglandinyl-lysine anhyropyrrole adduct; Carbamidomethylation
1	25464	P58930|WAG24_TROWA		Y.P(+68.06)PC(+57.02)HYIPRPKPR	N	34.51	1584.87	-33.2	529.28	3	4.59	F9:700	1	13	24	Piperidination; Carbamidomethylation
1	25464	P58930|WAG24_TROWA		G.KPDLRPC(+57.02)Y(+94.97)PPC(+57.02)HYIPRPKPR	Y	33.73	2641.28	-5.8	441.219	6	5.8	F7:849	2	5	24	Carbamidomethylation; Aminotyrosine with sulfation
1	25464	P58930|WAG24_TROWA		S.L(+43.01)GGKPDLRPC(+57.02)YPPC(+57.02)HYIPRPKPR	Y	33.51	2816.45	-26.9	564.282	5	9.58	F9:1478	2	2	24	Carbamylation; Carbamidomethylation
1	25464	P58930|WAG24_TROWA		L.GGKPDLRPCYPPC(+57.02)HYIPR.P	Y	32.39	2125.03	8.4	532.27	4	8.67	F9:1344	1	3	20	Carbamidomethylation
1	25464	P58930|WAG24_TROWA		D.LRPC(+57.02)Y(-2.02)PPC(+57.02)HYIPRPKPR	Y	31.28	2204.12	-92.9	441.791	5	4.88	F8:736	1	8	24	Carbamidomethylation; 2-amino-3-oxo-butanoic_acid
1	25464	P58930|WAG24_TROWA		L.G(+28.03)GKPDLRPC(+57.02)YPPC(+57.02)HYIPRPKPR	Y	31.02	2688.39	-23.6	538.672	5	9.06	F7:1363	1	3	24	Ethylation; Carbamidomethylation
1	25464	P58930|WAG24_TROWA		L.GGKPD(+28.03)LRPC(+57.02)YPPC(+57.02)HYIPRPKPR	Y	30.26	2688.39	-17.1	538.676	5	8.87	F9:1373	2	3	24	Ethylation; Carbamidomethylation
1	25464	P58930|WAG24_TROWA		G.K(+42.01)PDLRPC(+57.02)Y(+79.97)PPC(+57.02)HYIPRPKPR	Y	30.2	2668.29	-13.2	382.187	7	7.26	F8:1120	1	5	24	Acetylation (Protein N-term); Carbamidomethylation; Phosphorylation (STY)
1	25464	P58930|WAG24_TROWA		G.KR(sub P)DLRPC(+57.02)YPPC(+57.02)HYIPRPKPR	Y	30.14	2605.36	-8.4	522.076	5	6.95	F9:1083	2	5	24	Carbamidomethylation; Mutation
1	25464	P58930|WAG24_TROWA		SLGGKPD(+57.02)LRPC(+57.02)YPPC(+57.02)HYIPRPKPR	Y	29.95	2917.5	-1.7	584.505	5	9.36	F8:1441	1	1	24	Carbamidomethylation (DHKE X@N-term); Carbamidomethylation
1	25464	P58930|WAG24_TROWA		S(+27.99)LGGKPDLRPC(+57.02)YPPC(+57.02)HYIPR.P	Y	29.59	2410.17	27.7	603.566	4	11.84	F8:1794	4	1	20	Formylation (Protein N-term); Carbamidomethylation
1	25464	P58930|WAG24_TROWA		L.A(sub G)GKPDLRPCYPPC(+57.02)HYIPRPKPR	Y	28.89	2617.35	1	437.233	6	5.53	F7:809	1	3	24	Carbamidomethylation; Mutation
1	25464	P58930|WAG24_TROWA		C.HYIPRPKPR	N	28.83	1162.67	12.7	388.57	3	2.59	F8:351	2	16	24
1	25464	P58930|WAG24_TROWA		S.LGGK(+43.01)PDLRPC(+57.02)YPPC(+57.02)HYIPRPKPR	Y	28.67	2816.45	-13	564.289	5	10.01	F7:1503	3	2	24	Carbamylation; Carbamidomethylation
1	25464	P58930|WAG24_TROWA		G.GM(sub K)PDLRPC(+57.02)YPPC(+57.02)HYIPRPKPR	Y	28.17	2606.28	37.6	522.283	5	7.71	F9:1199	1	4	24	Carbamidomethylation; Mutation
2	25458	P24335|WAG13_TROWA	Waglerin-3 OS=Tropidolaemus wagleri PE=1 SV=2	P.DLRPC(+57.02)HPPC(+57.02)HYIPRPKPR	Y	109.61	2295.16	4.3	383.536	6	5.57	F7:814	48	7	24	Carbamidomethylation
2	25458	P24335|WAG13_TROWA		L.GGKPDLRPC(+57.02)HPPC(+57.02)HYIPRPKPR	Y	105.67	2634.35	24	440.077	6	4.53	F8:678	98	3	24	Carbamidomethylation
2	25458	P24335|WAG13_TROWA		SLGGKPDLRPC(+57.02)HPPC(+57.02)HYIPRPKPR	Y	98.83	2834.47	17.7	473.427	6	6.14	F9:953	63	1	24	Carbamidomethylation
2	25458	P24335|WAG13_TROWA		R.PC(+57.02)HPPC(+57.02)HYIPRPKPR	Y	96	1910.95	14.9	383.203	5	3.28	F9:480	23	10	24	Carbamidomethylation
2	25458	P24335|WAG13_TROWA		D.LRPC(+57.02)HPPC(+57.02)HYIPRPKPR	Y	71.65	2180.14	19.9	437.043	5	4.92	F7:704	7	8	24	Carbamidomethylation
2	25458	P24335|WAG13_TROWA		G.GKPDLRPC(+57.02)HPPC(+57.02)HYIPRPKPR	Y	70.47	2577.33	17.5	516.483	5	5.25	F8:793	53	4	24	Carbamidomethylation
2	25458	P24335|WAG13_TROWA		SLGGKPDLRPC(+57.02)HPPC(+57.02)HYIPR.P	Y	69.77	2356.17	-14.9	472.234	5	6.45	F9:1003	6	1	20	Carbamidomethylation
2	25458	P24335|WAG13_TROWA		L.G(+28.03)GKPDLRPC(+57.02)HPPC(+57.02)HYIPRPKPR	Y	55.38	2662.38	-14.7	533.476	5	6.53	F7:965	2	3	24	Ethylation; Carbamidomethylation
2	25458	P24335|WAG13_TROWA		SS(sub L)GGKPDLRPC(+57.02)HPPC(+57.02)HYIPRPKPR	Y	55.12	2808.42	-13.1	469.071	6	6.3	F9:980	2	1	24	Carbamidomethylation; Mutation
2	25458	P24335|WAG13_TROWA		L.GGK(+27.99)PDLRPC(+57.02)HPPC(+57.02)HYIPRPKPR	Y	51.69	2662.35	0.5	533.477	5	5.91	F9:913	6	3	24	Formylation; Carbamidomethylation
2	25458	P24335|WAG13_TROWA		G.K(+119.04)PDLRPC(+57.02)HPPC(+57.02)HYIPRPKPR	Y	45.85	2639.35	-1.6	528.876	5	5.64	F7:824	10	5	24	Pyridylacetyl; Carbamidomethylation
2	25458	P24335|WAG13_TROWA		SLGGKA(sub P)DLRPC(+57.02)HPPC(+57.02)HYIPRPKPR	Y	45.42	2808.45	-8.6	469.079	6	7.01	F7:1044	3	1	24	Carbamidomethylation; Mutation
2	25458	P24335|WAG13_TROWA		L.G(+27.99)GKPDLRPC(+57.02)HPPC(+57.02)HYIPRPKPR	Y	45.25	2662.35	29	533.492	5	5.88	F9:911	8	3	24	Formylation (Protein N-term); Carbamidomethylation
2	25458	P24335|WAG13_TROWA		L.RPC(+57.02)H(+138.10)PPC(+57.02)HYIPRPKPR	Y	43.31	2205.16	-113.2	441.989	5	5.61	F7:820	1	9	24	Carbamidomethylation; Dehydrated 4-hydroxynonenal
2	25458	P24335|WAG13_TROWA		G.G(+68.06)KPDLRPC(+57.02)HPPC(+57.02)HYIPRPKPR	Y	42.73	2645.39	-6.4	441.904	6	4.78	F8:720	1	4	24	Piperidination; Carbamidomethylation
2	25458	P24335|WAG13_TROWA		SLGGKPDLRQ(sub P)C(+57.02)HPPC(+57.02)HYIPRPKPR	Y	42.53	2865.48	12.7	574.11	5	9.58	F7:1440	2	1	24	Carbamidomethylation; Mutation
2	25458	P24335|WAG13_TROWA		C.H(+127.06)PPC(+57.02)HYIPRPKPR	Y	42.33	1780.93	-64.1	446.211	4	8.14	F7:1221	2	12	24	N-Succinimidyl-2-morpholine acetate; Carbamidomethylation
2	25458	P24335|WAG13_TROWA		P.DLS(sub R)PC(+57.02)HPPC(+57.02)HYIPRPKPR	Y	38.2	2226.09	-5.4	446.224	5	6.94	F8:1069	1	7	24	Carbamidomethylation; Mutation
2	25458	P24335|WAG13_TROWA		G.KPDLRP(+148.04)C(+57.02)HPPC(+57.02)HYIPRPKPR	Y	35.29	2668.35	-69.5	534.64	5	7.72	F9:1201	2	5	24	Glycosyl-L-hydroxyproline; Carbamidomethylation
2	25458	P24335|WAG13_TROWA		L.GGKPDLRPC(+57.02)HPPC(+57.02)HYIPR.P	Y	35.04	2156.05	15.5	540.029	4	5.79	F9:894	3	3	20	Carbamidomethylation
2	25458	P24335|WAG13_TROWA		H.P(+68.06)PC(+57.02)HYIPRPKPR	N	34.51	1584.87	-33.2	529.28	3	4.59	F9:700	1	13	24	Piperidination; Carbamidomethylation
2	25458	P24335|WAG13_TROWA		SLGGKPDS(sub L)RPC(+57.02)HPPC(+57.02)HYIPRPKPR	Y	34.26	2808.42	-6.5	469.074	6	7.04	F7:1048	1	1	24	Carbamidomethylation; Mutation
2	25458	P24335|WAG13_TROWA		L.GGH(sub K)PDLRPC(+57.02)HPPC(+57.02)HYIPRPKPR	Y	33.55	2643.32	26.3	441.572	6	5.74	F7:840	1	3	24	Carbamidomethylation; Mutation
2	25458	P24335|WAG13_TROWA		L.RPC(+57.02)H(+136.03)PPC(+57.02)HYIPRPKPR	Y	33.22	2203.08	-81.6	441.587	5	5.11	F8:771	1	9	24	Carbamidomethylation; O-Diethylphosphorylation
2	25458	P24335|WAG13_TROWA		C.H(+125.90)PPC(+57.02)HYIPRPKPR	Y	32.78	1779.76	21	445.958	4	8.4	F7:1261	6	12	24	Iodination; Carbamidomethylation
2	25458	P24335|WAG13_TROWA		G.KP(+148.04)DLRPC(+57.02)HPPC(+57.02)HYIPRPKPR	Y	32.36	2668.35	-61.8	534.644	5	7.78	F7:1165	1	5	24	Glycosyl-L-hydroxyproline; Carbamidomethylation
2	25458	P24335|WAG13_TROWA		SLGGKPD(-18.01)LRPC(+57.02)HPPC(+57.02)HYIPRPKPR	Y	31.79	2816.46	-40.4	470.398	6	9.7	F8:1488	4	1	24	Dehydration; Carbamidomethylation
2	25458	P24335|WAG13_TROWA		P.CHV(sub P)PC(+57.02)HYIPRPKPR	Y	31.26	1758.89	3.6	440.732	4	5.16	F9:791	1	11	24	Carbamidomethylation; Mutation
2	25458	P24335|WAG13_TROWA		R.P(+314.19)C(+57.02)HPPC(+57.02)HYIPRPKPR	Y	30.59	2225.14	-127.8	445.978	5	6.86	F9:1070	2	10	24	Levuglandinyl-lysine anhydrolactam adduct; Carbamidomethylation
2	25458	P24335|WAG13_TROWA		C.HYIPRPKPR	N	28.83	1162.67	12.7	388.57	3	2.59	F8:351	2	16	24
2	25458	P24335|WAG13_TROWA		S(-18.01)LGGKPDLRPC(+57.02)HPPC(+57.02)HYIPRPKPR	Y	28.66	2816.46	-17.6	470.409	6	10.01	F7:1504	5	1	24	Dehydration; Carbamidomethylation
2	25458	P24335|WAG13_TROWA		L.GGKPDLRPCHPPC(+57.02)HYIPR.P	Y	28.12	2099.03	10.9	420.818	5	6.5	F7:961	2	3	20	Carbamidomethylation
8	20417	C5H5D3|VM32_BOTAT	Zinc metalloproteinase-disintegrin-like batroxstatin-2 (Fragment) OS=Bothrops atrox PE=2 SV=1	K.LRQGAQC(+57.02)AEGLC(+57.02)C(+57.02)DQC(+57.02)R.F	N	138.59	2080.87	4.3	694.632	3	4.29	F8:636	5	248	264	Carbamidomethylation
8	20417	C5H5D3|VM32_BOTAT		R.AAKDEC(+57.02)DMADLC(+57.02)TGR.S	Y	105.51	1711.7	-0.8	571.572	3	6.52	F7:964	9	274	288	Carbamidomethylation
8	20417	C5H5D3|VM32_BOTAT		R.SAEC(+57.02)TDRFQR.N	N	65.17	1268.56	6.3	423.862	3	3.42	F7:466	7	289	298	Carbamidomethylation
8	20417	C5H5D3|VM32_BOTAT		R.Q(-17.03)GAQC(+57.02)AEGLC(+57.02)C(+57.02)DQC(+57.02)R.F	N	59.09	1794.65	3.8	898.338	2	6.26	F8:960	6	250	264	Pyro-glu from Q; Carbamidomethylation
8	20417	C5H5D3|VM32_BOTAT		N.LQGNHYGYC(+57.02)R.K	Y	39.42	1266.56	30.2	423.205	3	3.11	F7:418	5	342	351	Carbamidomethylation
8	20417	C5H5D3|VM32_BOTAT		H.YSPND(+21.98)EDKGMVLPGTK.C	N	35.94	1771.81	1.8	886.912	2	12.01	F7:1788	7	387	402	Sodium adduct
8	20417	C5H5D3|VM32_BOTAT		H.YSPNDED(+21.98)KGMVLPGTK.C	N	30.47	1771.81	6.7	886.916	2	11.87	F7:1768	4	387	402	Sodium adduct
10	20184	P81382|OXLA_CALRH	L-amino-acid oxidase OS=Calloselasma rhodostoma PE=1 SV=2	K.SAGQLYEESLGKVVEELKR.T	N	107.66	2134.13	-20.7	712.368	3	18.05	F8:2663	13	170	264	Carbamidomethylation
10	20184	P81382|OXLA_CALRH		K.STTDLPSR.F	N	79.23	875.435	-3.3	438.723	2	2.97	F8:416	2	364	288	Carbamidomethylation
10	20184	P81382|OXLA_CALRH		R.IYFAGEYTAQAHGWIDSTIK.S	N	75.92	2270.1	22.7	757.725	3	15.78	F9:2353	66	470	298	Carbamidomethylation
10	20184	P81382|OXLA_CALRH		K.SAGQLYEESLGK.V	N	67.74	1280.62	12.8	641.328	2	7.6	F7:1139	1	170	264	Pyro-glu from Q; Carbamidomethylation
10	20184	P81382|OXLA_CALRH		R.NPLAEC(+57.02)FQENDYEEF.L	Y	32.15	1903.76	-106.5	476.896	4	4.63	F9:706	1	23	351	Carbamidomethylation
10	20184	P81382|OXLA_CALRH		K.KDIQA(sub S)FC(+57.02)YPSVIQK.W	Y	31.92	1695.87	2.8	566.297	3	11.66	F9:1774	5	424	402	Sodium adduct
10	20184	P81382|OXLA_CALRH		K.KD(-15.99)IQSFC(+57.02)YPSVIQK.W	Y	28.03	1695.87	0.7	566.296	3	11.84	F7:1764	1	424	402	Sodium adduct
19	20213	F8S101|PLB_CROAD	Phospholipase B OS=Crotalus adamanteus PE=1 SV=1	R.SLEDGTLYIIEQVPK.L	Y	88.4	1703.9	8.9	852.964	2	17.26	F8:2553	15	373	387
19	20213	F8S101|PLB_CROAD		K.HQGLPESYNFDFVTMKPVL	N	83.45	2221.09	7	741.375	3	18.56	F8:2733	11	535	553
19	20213	F8S101|PLB_CROAD		K.HQGLPESYN(+.98)FDFVTMKPVL	N	47.11	2222.07	12.7	741.707	3	18.57	F8:2735	1	535	553	Deamidation (NQ)
19	20213	F8S101|PLB_CROAD		K.TKHQGLPESYNFDFVTMKPVL	Y	30.26	2450.23	48.9	613.595	4	17.65	F9:2616	3	533	553
19	20213	F8S101|PLB_CROAD		G.YGEYVQR.H	Y	30.11	913.429	16.1	457.729	2	10.32	F9:1585	9	420	426
5	25465	P0C8J0|SLA_OPHHA	Snaclec ophioluxin subunit alpha (Fragment) OS=Ophiophagus hannah PE=1 SV=1	DFKC(+57.02)PSEWYAYDQHC(+57.02)YR.I	Y	110.15	2323.94	14	775.665	3	11.54	F9:1758	29	1	17	Carbamidomethylation
5	25465	P0C8J0|SLA_OPHHA		K.CH(sub P)SEWYAYDQHC(+57.02)YR.I	Y	53.16	1916.74	3	959.378	2	12.56	F8:1893	4	4	17	Carbamidomethylation; Mutation
5	25465	P0C8J0|SLA_OPHHA		D(+27.99)FKC(+57.02)PSEWYAYDQHC(+57.02)YR.I	Y	40.39	2351.94	16.3	784.999	3	12.95	F9:1955	4	1	17	Formylation (Protein N-term); Carbamidomethylation
5	25465	P0C8J0|SLA_OPHHA		K.CPQ(sub S)Q(sub E)WYAYDQHC(+57.02)YR.I	Y	36.27	1916.77	-17.4	959.377	2	12.53	F8:1888	8	4	17	Carbamidomethylation; Mutation
5	25465	P0C8J0|SLA_OPHHA		K.C(+57.02)PA(sub S)Q(sub E)WYAYDQHC(+57.02)YR.I	Y	27.69	1916.77	-19.9	959.374	2	12.54	F9:1898	1	4	17	Carbamidomethylation; Mutation
20	20290	J3SBP3|PDE2_CROAD	Venom phosphodiesterase 2 OS=Crotalus adamanteus PE=1 SV=1	R.VRDVELLTGLNFYSGLKQPLPETLQLK.T	Y	52.88	3070.71	-7.3	1024.57	3	20.35	F9:2988	9	773	799
20	20290	J3SBP3|PDE2_CROAD		R.IDKVNLMVDQQWMAVR.D	Y	51.86	1944.99	2.4	649.339	3	15.33	F9:2290	3	394	409
20	20290	J3SBP3|PDE2_CROAD		K.TFLPIFVNPVN	Y	45.36	1259.69	21.9	630.867	2	19.51	F8:2864	10	800	810
20	20290	J3SBP3|PDE2_CROAD		K.YISAYSQDILMPLWSSYTIYR.S	Y	40.54	2569.26	0.2	857.426	3	21.95	F9:3197	6	565	585
20	20290	J3SBP3|PDE2_CROAD		R.NPAWWGGQPIWHTATYQGLK.A	Y	35.5	2310.13	3.8	771.055	3	16.46	F9:2449	6	185	204
20	20290	J3SBP3|PDE2_CROAD		K.DFYTFDSEGIVK.N	Y	31.35	1419.66	48.5	710.87	2	18.2	F8:2684	6	352	363
20	20290	J3SBP3|PDE2_CROAD		R.VTEVLT(sub K)WLDLPK.A	Y	30.09	1412.79	36.9	707.429	2	18.73	F9:2764	7	238	249	Mutation
33	20737	B6EWW8|V5NTD_GLOBR	nake venom 5'-nucleotidase OS=Gloydius brevicaudus PE=2 SV=1	K.IIALGHSGFL(sub F)EDQR.I	Y	53.87	1554.82	-4.1	519.277	3	12.23	F9:1853	2	229	242	Mutation
33	20737	B6EWW8|V5NTD_GLOBR		G.SFELTILHTNDVHAR.V	Y	46.86	1751.9	0.7	438.981	4	13.06	F8:1964	11	41	55
33	20737	B6EWW8|V5NTD_GLOBR		R.VVSLNVLC(+57.02)TEC(+57.02)R(-.98).V	Y	44.54	1447.73	17.4	724.884	2	12.05	F9:1828	1	484	495	Carbamidomethylation; Amidation
33	20737	B6EWW8|V5NTD_GLOBR		R.FHEC(+57.02)NLGNLIC(+57.02)DAVIYT(sub N)NVR.H	Y	38.09	2407.14	-1.4	803.387	3	17.32	F9:2568	5	369	388	Carbamidomethylation; Mutation
33	20737	B6EWW8|V5NTD_GLOBR		R.VVSLNVLC(+57.02)TQ(sub E)C(+57.02)R.V	Y	31.27	1447.73	1.2	724.872	2	12.1	F8:1829	1	484	495	Carbamidomethylation; Mutation
33	20737	B6EWW8|V5NTD_GLOBR		K.ETPVLSNPGPYLEFRDEVEELQK.H	Y	28.52	2688.33	-14.7	897.104	3	17.62	F8:2603	7	194	216
42	22463	P00625|PA2A1_OVOOK	Acidic phospholipase A2 DE-I OS=Ovophis okinavensis PE=1 SV=2	R.DNLDTYNSK.K	Y	59.87	1068.47	1	535.244	2	3.94	F7:549	1	114	122
42	22463	P00625|PA2A1_OVOOK		R.DNLDTYNSKK.Y	Y	51.37	1196.57	7.7	399.866	3	3.39	F7:459	2	114	123
42	22463	P00625|PA2A1_OVOOK		R.N(sub D)NLDTYNSK.K	Y	42.54	1067.49	0.1	534.751	2	2.94	F8:408	8	114	122	Mutation
42	22463	P00625|PA2A1_OVOOK		D.P(sub R)CCFVHDC(+57.02)C(+57.02)YGK.V	N	30.13	1487.55	-22.3	744.763	2	8.53	F9:1323	4	58	69	Carbamidomethylation; Mutation
43	20466	O13069|VSP2_BOTJA	Thrombin-like enzyme KN-BJ 2 OS=Bothrops jararaca PE=1 SV=1	K.DIMLIR.L	N	52.11	759.431	33.2	380.736	2	10.78	F7:1614	2	109	114
43	20466	O13069|VSP2_BOTJA		R.TLC(+57.02)AGILQGGKDTC(+57.02)VGDSGGPLIC(+57.02)NR(sub G).Q	Y	39.86	2718.29	3.5	907.107	3	12.81	F8:1928	8	186	211	Carbamidomethylation; Mutation
43	20466	O13069|VSP2_BOTJA		R.TLC(+57.02)AGILQGGKDTC(+57.02)VGDSGGPLICNGR(sub Q).F	Y	31.24	2718.29	2.2	907.106	3	12.74	F7:1888	3	186	212	Carbamidomethylation; Mutation
43	20466	O13069|VSP2_BOTJA		K.VSDYTEWINSIIAGNTTATC(+57.02).P	Y	28.72	2215.01	-1.5	554.759	4	6.05	F9:938	1	236	255	Carbamidomethylation
39	22395	Q71RR4|SLA_TRIST	Snaclec coagulation factor IX/factor X-binding protein subunit A OS=Trimeresurus stejnegeri PE=2 SV=1	K.GGHLVSIESSGEADFVAQLISENMKR.L	Y	53.03	2773.37	13.8	694.359	4	19.01	F9:2803	13	59	84
39	22395	Q71RR4|SLA_TRIST		K.GGHLVSIESSGEADFVAQLISENMK.R	Y	51.04	2617.27	7.2	873.437	3	19.93	F8:2918	12	59	83
40	20870	P0DM51|PA2B1_BOTPA	Basic phospholipase A2 BnpTX-1 (Fragment) OS=Bothrops pauloensis PE=1 SV=1	R.GKPKDPTDRC(+57.02)C(+57.02)F.V	Y	39.59	1479.66	-43.9	740.805	2	5.82	F9:900	6	34	45	Carbamidomethylation
40	20870	P0DM51|PA2B1_BOTPA		R.GKPKDPTDR.C	Y	34.41	1012.53	-72.5	507.236	2	1.86	F8:243	5	34	42
40	20870	P0DM51|PA2B1_BOTPA		R.GKPKDPTDRC(+57.02)C(+57.02).F	Y	32.37	1332.59	-52.9	667.268	2	2.63	F7:349	4	34	44	Carbamidomethylation
59	22397	P0DM38|SLDA_TRIAB	Snaclec alboaggregin-D subunit alpha OS=Trimeresurus albolabris PE=1 SV=1	R.SEWSDASSVSYENLIK.K	Y	46.37	1813.84	-10	907.917	2	14.15	F7:2085	2	106	121
59	22397	P0DM38|SLDA_TRIAB		R.TWFNVYC(+57.02)AELNPFIC(+57.02)K.F	Y	38.39	2060.95	8.5	1031.49	2	20.13	F7:2911	6	138	153	Carbamidomethylation
2	13	F8S0Z7|V5NTD_CROAD	Snake venom 5'-nucleotidase OS=Crotalus adamanteus PE=1 SV=2	K.SAGQLYEESLGK.V	Y	61.43	1280.62	12	1.3	641.321	2	7.51		1080	1	170	181
2	13	F8S0Z7|V5NTD_CROAD		K.VVEELKR.T	Y	48.7	871.513	7	-41.4	436.746	2	4.94		696	1	182	188
2	13	F8S0Z7|V5NTD_CROAD		K.KDPGVLKYPVKPSEEGK.S	Y	28.6	1870.02	17	-74	935.948	2	5.12		723	1	153	169
2	13	F8S0Z7|V5NTD_CROAD		R.SVHYR.S	Y	27.37	660.334	5	1.2	331.175	2	1.49		186	1	336	340
2	13	F8S0Z7|V5NTD_CROAD
2	13	F8S0Z7|V5NTD_CROAD		G.SFELTILHTNDVHAR.V	N	87.8	1751.9	15	1.2	584.973	3	10.43		1520	2	41	55
2	13	F8S0Z7|V5NTD_CROAD		K.C(+57.02)T(-18.01)GQ(+.98)DC(+57.02)YGGVAR.R	N	86.73	1325.51	12	0.3	663.764	2	6.35		910	2	66	77	Carbamidomethylation; Dehydration; Deamidation (NQ)
2	13	F8S0Z7|V5NTD_CROAD		R.Q(+.98)VPVVQAYAFGK.Y	N	80.48	1306.69	12	0.4	654.354	2	10.19		1485	2	288	299	Deamidation (NQ)
2	13	F8S0Z7|V5NTD_CROAD		R.Q(-17.03)VPVVQAYAFGK.Y	N	73.03	1288.68	12	-2.2	645.347	2	11.73		1710	2	288	299	Pyro-glu from Q
2	13	F8S0Z7|V5NTD_CROAD		K.Q(-17.03)AFEHSVHR.H	N	70.98	1092.51	9	2.9	547.264	2	5.17		730	4	448	456	Pyro-glu from Q
2	13	F8S0Z7|V5NTD_CROAD		K.VGIIGYTTK.E	N	69.41	950.544	9	2.5	476.28	2	7.86		1141	2	185	193
2	13	F8S0Z7|V5NTD_CROAD		G.SFELTILHTN(+.98)DVHAR.V	N	66.93	1752.88	15	-0.6	585.3	3	10.73		1565	1	41	55	Deamidation (NQ)
2	13	F8S0Z7|V5NTD_CROAD		K.IINVGSEK.V	N	64.17	858.481	8	0.9	430.248	2	5.08		716	2	177	184
2	13	F8S0Z7|V5NTD_CROAD		K.VFPAVEGR.M	N	63.59	873.471	8	1.4	437.743	2	6.85		986	2	553	560
2	13	F8S0Z7|V5NTD_CROAD		R.HGEGM(+15.99)GELLQVSGIK.V	Y	62.67	1569.78	15	2.4	524.269	3	8.94		1302	1	457	471	Oxidation (M)
2	13	F8S0Z7|V5NTD_CROAD		K.VVYDLSR.K	N	62.29	850.455	7	1.7	426.235	2	6.3		903	2	472	478
2	13	F8S0Z7|V5NTD_CROAD		K.LTTLGVNK.I	N	59.54	844.502	8	-0.1	423.258	2	5.9		840	2	221	228
2	13	F8S0Z7|V5NTD_CROAD		K.FMNSLR.Y	Y	58.65	766.38	6	-0.7	384.197	2	6.36		911	2	118	123
2	13	F8S0Z7|V5NTD_CROAD		K.A(sub S)SGNPILLNK.D	N	53.18	1025.59	10	3.2	513.802	2	7.24		1046	2	317	326	Mutation
2	13	F8S0Z7|V5NTD_CROAD		K.IIALGHSGFS(+27.05)EDQR.I	Y	53	1555.81	14	-7.5	519.607	3	10.12		1475	1	229	242	Ethyl amino
2	13	F8S0Z7|V5NTD_CROAD		K.HANFPILSANIK(sub R)PK.G	N	52.58	1548.88	14	-1	517.299	3	9.41		1371	2	148	161	Mutation
2	13	F8S0Z7|V5NTD_CROAD		K.TIVYLN(+.98)GTTQAC(+57.02)R.F	N	52.36	1496.73	13	0.9	749.373	2	7.96		1158	1	356	368	Deamidation (NQ); Carbamidomethylation
2	13	F8S0Z7|V5NTD_CROAD		K.C(+71.04)TGQDC(+57.02)YGGVAR.R	N	51.56	1356.56	12	1.4	679.286	2	4.64		650	2	66	77	Propionamide; Carbamidomethylation
2	13	F8S0Z7|V5NTD_CROAD		K.LLLPSFLAAGGD(+15.99)GYHM(+15.99)LK.G	Y	51.42	1934	18	1	645.674	3	13.1		1910	1	510	527	Hydroxylation; Oxidation (M)
2	13	F8S0Z7|V5NTD_CROAD		G.SFE(+28.03)LTILHTNDVHAR.V	N	49.72	1779.93	15	-19.6	594.305	3	11.69		1705	1	41	55	Ethylation
2	13	F8S0Z7|V5NTD_CROAD		K.IIN(+.98)VGSEK.V	N	49.7	859.465	8	1	430.74	2	5.41		766	1	177	184	Deamidation (NQ)
2	13	F8S0Z7|V5NTD_CROAD		R.SPIDER.T	N	49.03	715.35	6	0.7	358.683	2	2.47		330	1	410	415
2	13	F8S0Z7|V5NTD_CROAD		K.V(+27.99)FPAVEGR.M	N	44.33	901.466	8	3.4	451.742	2	9.86		1437	1	553	560	Formylation
2	13	F8S0Z7|V5NTD_CROAD		K.LTTLGVN(+.98)K.I	N	43.98	845.486	8	2.2	423.751	2	6.26		895	2	221	228	Deamidation (NQ)
2	13	F8S0Z7|V5NTD_CROAD		K.C(+57.02)T(-15.99)GQDC(+57.02)YGGVAR.R	N	43.15	1326.54	12	-33.7	664.257	2	6.59		947	2	66	77	Carbamidomethylation; Deoxy
2	13	F8S0Z7|V5NTD_CROAD		K.VFPAVES(sub G)R.M	N	41.76	903.481	8	5	452.75	2	6.75		970	1	553	560	Mutation
2	13	F8S0Z7|V5NTD_CROAD		G.S(+27.99)FELTILHTNDVHAR.V	N	39.91	1779.89	15	6.8	594.308	3	11.66		1700	1	41	55	Formylation
2	13	F8S0Z7|V5NTD_CROAD		K.IQLHNYSSQEIGK.T	N	39.42	1515.77	13	1.7	506.264	3	6.78		976	1	343	355
2	13	F8S0Z7|V5NTD_CROAD		K.FM(+15.99)NSLR.Y	Y	38.24	782.375	6	1.7	392.195	2	4.54		635	1	118	123	Oxidation (M)
				V.PVVQAYAFGK.Y	N	38.14	1078.58	10	1.7	540.299	2	11.83		1725	1	290	299
28	281	P20474|PA2B3_BOTAS	Basic phospholipase A2 myotoxin III OS=Bothrops asper PE=1 SV=2	K.ETPVLSNPGPYLEFR.D	N	37.98	1717.87	15	1.6	573.631	3	11.8		1722	1	194	208
				K.V(+27.99)VYDLSR.K	N	37.97	878.45	7	1.1	440.233	2	9.38		1365	1	472	478	Formylation
3	2750	Q2YHJ9|PA2HA_TRIPE	Basic phospholipase A2 homolog Tpu-K49a OS=Trimeresurus puniceus PE=1 SV=1	K.L(+27.99)TTLGVNK.I	N	36.11	872.497	8	3.3	437.257	2	8.97		1307	1	221	228	Formylation
3	2750	Q2YHJ9|PA2HA_TRIPE		K.Q(+.98)AFEHSVHR.H	N	35.88	1110.52	9	-0.8	556.267	2	3.53		487	1	448	456	Deamidation (NQ)
3	2750	Q2YHJ9|PA2HA_TRIPE
3	2750	Q2YHJ9|PA2HA_TRIPE		A.AAVC(+57.02)FR.E	Y	42.67	722.353	6	2.6	362.185	2	5.41		759	1	108	113	Carbamidomethylation
3	2750	Q2YHJ9|PA2HA_TRIPE
3	2750	Q2YHJ9|PA2HA_TRIPE		R.RKPLDATDR.C	Y	61.68	1070.58	9	-30.2	357.858	3	3.45		480	6	50	58
3	2750	Q2YHJ9|PA2HA_TRIPE		R.KPLDATDR.C	N	51.18	914.482	8	-38.3	458.231	2	3.93		551	2	51	58
				K.M(+15.99)ILQETGK.N	N	49.88	934.479	8	3	468.248	2	4.5		636	3	24	31	Oxidation (M)
3	277	P45881|PA2B2_BOTJR	Basic phospholipase A2 bothropstoxin-2 OS=Bothrops jararacussu PE=1 SV=1	K.M(+27.99)(+15.99)ILQETGK.N	N	39.06	962.474	8	0.4	482.245	2	6.86		992	1	24	31	Formylation; Oxidation (M)
3	277	P45881|PA2B2_BOTJR		K.M(+31.99)ILQETGK.N	N	36.65	950.474	8	3.3	476.246	2	5.23		747	1	24	31	Sulphone
3	277	P45881|PA2B2_BOTJR		R.RE(sub K)PLDATDR.C	Y	34.07	1071.53	9	4.1	358.186	3	3.96		556	1	50	58	Mutation
3	277	P45881|PA2B2_BOTJR		R.R(+27.99)KPLDATDR.C	Y	33.11	1098.58	9	-34.5	550.277	2	4.77		678	1	50	58	Formylation
3	2099	P04361|PA2HB_AGKPI	Basic phospholipase A2 homolog OS=Agkistrodon piscivorus piscivorus PE=1 SV=1	R.C(+57.02)(+27.99)C(+57.02)FVHDC(+57.02)C(+57.02)YGK.L	N	81.28	1532.53	11	0.9	767.273	2	7.27		1047	2	59	69	Carbamidomethylation; Formylation
3	2099	P04361|PA2HB_AGKPI		A.AAVC(+57.02)FR.E	Y	48.29	722.353	6	0.4	362.184	2	5.21		742	3	108	113	Carbamidomethylation
3	2099	P04361|PA2HB_AGKPI		K.A(+57.02)AAVC(+57.02)FR.E	Y	41.18	850.412	7	43.1	426.232	2	4.42		624	2	107	113	Carbamidomethylation (DHKE X@N-term); Carbamidomethylation
3	2099	P04361|PA2HB_AGKPI		R.C(+58.01)C(+57.02)FVHDC(+57.02)C(+57.02)YGK.L	N	38.95	1505.52	11	0.6	502.847	3	6.26		897	1	59	69	Carboxymethyl; Carbamidomethylation
3	2099	P04361|PA2HB_AGKPI
3	2099	P04361|PA2HB_AGKPI		E.N(+27.99)LDTYNKK.Y	N	44.2	1022.5	8	1.8	512.26	2	4.52		636	2	99	106	Formylation
				K.M(+15.99)ILQETGK.N	N	41.37	934.479	8	2.6	468.248	2	4.49		633	2	8	15	Oxidation (M)
25	2779	Q6EER4|PA2B_BOTSC	Basic phospholipase A2 Bs-N6 OS=Bothriechis schlegelii PE=1 SV=1	E.NLDTYNKK.Y	N	40.23	994.508	8	1.4	498.262	2	2.08		277	1	99	106
				R.C(+57.02)(+27.99)C(+57.02)FVHK.C	Y	38.03	877.357	6	0.9	439.686	2	5.36		761	1	43	48	Carbamidomethylation; Formylation
9	52	Q7SZE1|VSPSX_GLOSA	Thrombin-like enzyme saxthrombin OS=Gloydius saxatilis PE=1 SV=1	K.M(+31.99)ILQETGK.N	N	36.82	950.474	8	2.4	476.245	2	5.19		736	1	8	15	Sulphone
9	52	Q7SZE1|VSPSX_GLOSA		E.NLD(+14.02)TYNKK.Y	N	33.74	1008.52	8	-0.8	505.269	2	2.21		296	1	99	106	Methyl ester
9	52	Q7SZE1|VSPSX_GLOSA
9	52	Q7SZE1|VSPSX_GLOSA		G.QGQPLDATDR.C	Y	34.59	1099.53	10	3.2	550.772	2	5.26		747	1	49	58
9	52	Q7SZE1|VSPSX_GLOSA
				R.TLC(+57.02)AGILEGGK.D	N	72.57	1117.58	11	0.9	559.798	2	8.51		1219	2	187	197	Carbamidomethylation
11	49	Q9YGJ2|VSP1_GLOHA	Snake venom serine protease pallabin OS=Gloydius halys GN=JZTHR5 PE=2 SV=1	K.KNDEVLDKDIM(+15.99)LIK.L	N	53.34	1688.9	14	1.9	563.976	3	9.33		1340	1	102	115	Oxidation (M)
11	49	Q9YGJ2|VSP1_GLOHA		I.AGNT(+79.97)T(+79.97)VTC(+57.02)PQ	Y	53.16	1207.4	10	108.3	604.772	2	1.39		171	1	249	258	Phosphorylation (STY); Carbamidomethylation
				L.VIGGDEC(+57.02)NINEHR.S	N	49.38	1511.68	13	2.9	504.902	3	4.77		664	1	25	37	Carbamidomethylation
16	153	Q9YGJ9|VSPH2_GLOBR	Snake venom serine protease Haly-2 OS=Gloydius brevicaudus PE=2 SV=1	K.KNDEVLDKDIMLIK.L	N	38.53	1672.91	14	0.2	558.643	3	10.09		1452	1	102	115
16	153	Q9YGJ9|VSPH2_GLOBR
16	153	Q9YGJ9|VSPH2_GLOBR		R.FLVALYTSR.T	Y	36.58	1068.6	9	-6.3	535.302	2	10.97		1579	2	38	46
16	153	Q9YGJ9|VSPH2_GLOBR		R.TLC(+57.02)AGILEGGK.D	Y	33.98	1117.58	11	-0.1	559.797	2	8.64		1239	1	189	199	Carbamidomethylation
16	153	Q9YGJ9|VSPH2_GLOBR
16	153	Q9YGJ9|VSPH2_GLOBR		A.HIAPLSLPSSPPSVGSVC(+57.02)R.I	N	57.84	1960.02	19	2.4	654.349	3	10.43		1546	1	124	142	Carbamidomethylation
16	153	Q9YGJ9|VSPH2_GLOBR		K.KS(sub V)PNEDVQTR.V	Y	40.01	1172.58	10	-27.6	587.28	2	3.16		438	2	80	89	Mutation
16	153	Q9YGJ9|VSPH2_GLOBR		K.KD(sub V)PNEDVQTR.V	Y	39.12	1200.57	10	-28	601.277	2	4.25		598	1	80	89	Mutation
16	153	Q9YGJ9|VSPH2_GLOBR		K.K(+27.99)VPNEDVQTR.V	Y	38.48	1212.61	10	-59.9	607.276	2	4.51		638	2	80	89	Formylation
16	153	Q9YGJ9|VSPH2_GLOBR		K.DIMLIR.L	N	38.1	759.431	6	3.3	380.724	2	9.28		1373	1	109	114
				K.KVPNEDVQTR.V	Y	37.97	1184.61	10	-60.3	593.279	2	4.04		568	1	80	89
