# Supplementary material for: Proteomic Characterization and Comparison of Malaysian Tropidolaemus wagleri and Cryptelytrops purpureomaculatus Venom Using Shotgun-Proteomics
Source: Toxins (Basel). 2016 Oct 18;8(10):299. doi: 10.3390/toxins8100299 (PMC5086659; doi:10.3390/toxins8100299)
Supplement: Supplementary file 1 [file toxins-08-00299-s001.zip › Supplementary Files/Supplementary File 2.xlsx]

## Sheet: CP Raw data
Protein Group	Protein ID	Protein Accession	Peptide	Unique	-10lgP	Mass	ppm	m/z	z	RT	Scan	#Spec	Start	End	PTM
1	20271	P0C6E8|VM3G1_TRIGA	L.EAGEDC(+57.02)DC(+57.02)GSPANPC(+57.02)C(+57.02)DAATC(+57.02)K.L	N	102.41	2443.84	7.1	1222.94	2	4.88	F4:714	24	244	265	Carbamidomethylation
1	20271	P0C6E8|VM3G1_TRIGA	R.TSHDHAQLLTATIFNGNVIGR.A	N	99.29	2264.17	0.8	567.049	4	14.69	F5:2321	25	117	137
1	20271	P0C6E8|VM3G1_TRIGA	K.RVHQMINNINMMC(+57.02)R.A	N	95.16	1815.85	23	606.304	3	8.31	F6:1300	4	59	72	Carbamidomethylation
1	20271	P0C6E8|VM3G1_TRIGA	R.VHQMINNINMMC(+57.02)R.A	N	93.52	1659.75	18.9	554.267	3	8.92	F4:1394	5	60	72	Carbamidomethylation
1	20271	P0C6E8|VM3G1_TRIGA	K.LGIFVDHGMYTK.Y	N	76.93	1379.69	-1.3	460.904	3	10.79	F5:1721	14	37	48
1	20271	P0C6E8|VM3G1_TRIGA	Y.IPC(+57.02)APQDVK.C	N	76.82	1026.52	0.9	514.266	2	5.11	F4:752	5	377	385	Carbamidomethylation
1	20271	P0C6E8|VM3G1_TRIGA	K.C(+57.02)N(-17.03)C(+57.02)NTC(+57.02)IMSK.V	N	73.58	1269.46	2.4	635.739	2	6.52	F5:1012	5	184	193	Carbamidomethylation; Ammonia-loss (N)
1	20271	P0C6E8|VM3G1_TRIGA	K.YFSEC(+57.02)SK.D	N	73.19	919.375	7.7	460.698	2	3.53	F6:486	1	202	208	Carbamidomethylation
1	20271	P0C6E8|VM3G1_TRIGA	K.YIPC(+57.02)APQDVK.C	Y	71.92	1189.58	-4.1	595.795	2	6.89	F5:1076	9	376	385	Carbamidomethylation
1	20271	P0C6E8|VM3G1_TRIGA	R.TSHDHAQLLTATIFNGNVV(sub I)GR.A	N	71.22	2250.15	-0.9	563.544	4	13.7	F4:2146	25	117	137	Mutation
1	20271	P0C6E8|VM3G1_TRIGA	R.TSHDHAQLLTATIFN(+.98)GNVIGR.A	N	67.66	2265.15	-1.3	567.294	4	14.37	F4:2246	19	117	137	Deamidation (NQ)
1	20271	P0C6E8|VM3G1_TRIGA	R.KDNEKYIPC(+57.02)APQDVK.C	Y	64.72	1803.88	6.4	602.305	3	6.63	F6:1021	1	371	385	Carbamidomethylation
1	20271	P0C6E8|VM3G1_TRIGA	R.APVS(sub G)GMC(+57.02)DPKR.S	N	62.66	1216.57	6.9	406.533	3	3.53	F4:471	12	138	148	Carbamidomethylation; Mutation
1	20271	P0C6E8|VM3G1_TRIGA	K.C(+57.02)NC(+57.02)N(-17.03)TC(+57.02)IMSK.V	N	62.31	1269.46	4.4	635.741	2	6.45	F6:989	1	184	193	Carbamidomethylation; Ammonia-loss (N)
1	20271	P0C6E8|VM3G1_TRIGA	R.APVS(sub G)GMC(+57.02)DPK.R	N	60.93	1060.47	2.2	531.242	2	3.89	F4:536	7	138	147	Carbamidomethylation; Mutation
1	20271	P0C6E8|VM3G1_TRIGA	R.TSHDHAQLLTATIFNGN(+.98)VIGR.A	N	57.97	2265.15	-6.5	756.052	3	14.28	F6:2255	5	117	137	Deamidation (NQ)
1	20271	P0C6E8|VM3G1_TRIGA	R.TSHDHAQLLTATIFN(-17.03)GNVIGR.A	N	57.28	2247.14	-6.9	562.788	4	15.27	F6:2401	3	117	137	Ammonia-loss (N)
1	20271	P0C6E8|VM3G1_TRIGA	R.YDDSANGMVAH(sub Q)GTK.C	Y	55.73	1464.63	4.1	489.219	3	3.69	F6:515	7	402	415	Mutation
1	20271	P0C6E8|VM3G1_TRIGA	L.E(+42.01)AGEDC(+57.02)DC(+57.02)GSPANPC(+57.02)C(+57.02)DAATC(+57.02)K.L	N	48.95	2485.86	16.1	1243.95	2	6.44	F4:974	1	244	265	Acetylation (N-term); Carbamidomethylation
1	20271	P0C6E8|VM3G1_TRIGA	K.RSVAIVR.D	N	47.69	799.503	4.5	400.76	2	3.28	F6:445	3	148	154
1	20271	P0C6E8|VM3G1_TRIGA	R.SVAIVR.D	N	47.65	643.402	-0.9	322.708	2	3.93	F5:567	6	149	154
1	20271	P0C6E8|VM3G1_TRIGA	R.TSHDHAQLLTATIFNGT(sub N)VIGR.A	N	46.11	2251.17	9.2	563.805	4	13.43	F6:2124	11	117	137	Mutation
1	20271	P0C6E8|VM3G1_TRIGA	L.NLTPEQQR.F	N	45.59	984.499	4.6	493.259	2	2.94	F5:391	4	22	29
1	20271	P0C6E8|VM3G1_TRIGA	R.T(+27.99)SHDHAQLLTATIFNGNVIGR.A	N	44.17	2292.16	6.4	765.066	3	15.69	F6:2466	2	117	137	Formylation
1	20271	P0C6E8|VM3G1_TRIGA	R.TSHDHAQLLTATIFNGN(-17.03)VIGR.A	N	42.63	2247.14	42	562.816	4	15.46	F4:2404	3	117	137	Ammonia-loss (N)
1	20271	P0C6E8|VM3G1_TRIGA	K.DLITVQAD(sub S)APTTLTS(sub L)FGAWR.E	N	40.86	2162.1	1.1	721.708	3	18.02	F4:2771	1	90	109	Mutation
1	20271	P0C6E8|VM3G1_TRIGA	R.YDDSE(sub A)NGMVAH(sub Q)GTK.C	Y	39.57	1522.64	1.1	508.553	3	3.72	F6:520	5	402	415	Mutation
1	20271	P0C6E8|VM3G1_TRIGA	L.EAGEDC(+57.02)DC(+57.02)GSPANPC(+57.02)C(+57.02)N(sub D)AATC(+57.02)K.L	N	37.5	2442.86	8.2	815.301	3	4.57	F4:657	2	244	265	Carbamidomethylation; Mutation
1	20271	P0C6E8|VM3G1_TRIGA	R.APVS(sub G)GL(sub M)C(+57.02)DPK.R	N	36.73	1042.51	-0.7	522.263	2	4.88	F5:736	7	138	147	Carbamidomethylation; Mutation
1	20271	P0C6E8|VM3G1_TRIGA	K.DLITVQV(sub A)SAPTTLTS(sub L)FGAWR.E	N	36.32	2162.14	14.9	721.73	3	17.98	F5:2796	2	90	109	Mutation
1	20271	P0C6E8|VM3G1_TRIGA	Q.Q(-17.03)RFPQR.Y	N	35.18	813.425	-7	407.717	2	4.25	F5:623	2	28	33	Pyro-glu from Q
1	20271	P0C6E8|VM3G1_TRIGA	R.APVS(sub G)GL(sub M)C(+57.02)DPKR.S	N	34.13	1198.61	3.6	600.316	2	4.01	F4:558	7	138	148	Carbamidomethylation; Mutation
1	20271	P0C6E8|VM3G1_TRIGA	K.YIP(-27.99)C(+57.02)APQDVK.C	Y	33.73	1161.59	-30.5	581.782	2	7.4	F5:1164	3	376	385	Pyrrolidone from Proline; Carbamidomethylation
1	20271	P0C6E8|VM3G1_TRIGA	K.DLITQ(sub V)QASAPTTLTS(sub L)FGAWR.E	N	31.08	2163.1	-15.9	722.028	3	18.62	F4:2857	2	90	109	Mutation
1	20271	P0C6E8|VM3G1_TRIGA	K.DLITVR(sub Q)ASAPTTLTS(sub L)FGAWR.E	N	30.71	2162.15	2.4	721.725	3	17.94	F6:2784	1	90	109	Mutation
1	20271	P0C6E8|VM3G1_TRIGA	L.TPEQQRFPQR.Y	N	29.9	1285.65	1.8	429.559	3	3.72	F6:521	1	24	33
1	20271	P0C6E8|VM3G1_TRIGA	K.D(+42.01)NE(+14.02)KYIPC(+57.02)APQDVK.C	Y	28.91	1731.81	75.7	578.322	3	4.6	F4:663	1	372	385	Acetylation (N-term); Methyl ester; Carbamidomethylation
2	20354	P15503|VM2TA_TRIGA	L.EAGEDC(+57.02)DC(+57.02)GSPANPC(+57.02)C(+57.02)DAATC(+57.02)K.L	N	102.41	2443.84	7.1	1222.94	2	4.88	F4:714	24	408	429	Carbamidomethylation
2	20354	P15503|VM2TA_TRIGA	R.TSHDHAQLLTATIFNGNVIGR.A	N	99.29	2264.17	0.8	567.049	4	14.69	F5:2321	25	281	301
2	20354	P15503|VM2TA_TRIGA	K.RVHQMINNINMMC(+57.02)R.A	N	95.16	1815.85	23	606.304	3	8.31	F6:1300	4	223	236	Carbamidomethylation
2	20354	P15503|VM2TA_TRIGA	R.VHQMINNINMMC(+57.02)R.A	N	93.52	1659.75	18.9	554.267	3	8.92	F4:1394	5	224	236	Carbamidomethylation
2	20354	P15503|VM2TA_TRIGA	K.LGIFVDHGMYTK.Y	N	76.93	1379.69	-1.3	460.904	3	10.79	F5:1721	14	201	212
2	20354	P15503|VM2TA_TRIGA	K.C(+57.02)N(-17.03)C(+57.02)NTC(+57.02)IMSK.V	N	73.58	1269.46	2.4	635.739	2	6.52	F5:1012	5	348	357	Carbamidomethylation; Ammonia-loss (N)
2	20354	P15503|VM2TA_TRIGA	K.YFSEC(+57.02)SK.D	N	73.19	919.375	7.7	460.698	2	3.53	F6:486	1	366	372	Carbamidomethylation
2	20354	P15503|VM2TA_TRIGA	R.TSHDHAQLLTATIFNGNVV(sub I)GR.A	N	71.22	2250.15	-0.9	563.544	4	13.7	F4:2146	25	281	301	Mutation
2	20354	P15503|VM2TA_TRIGA	R.TSHDHAQLLTATIFN(+.98)GNVIGR.A	N	67.66	2265.15	-1.3	567.294	4	14.37	F4:2246	19	281	301	Deamidation (NQ)
2	20354	P15503|VM2TA_TRIGA	R.APVS(sub G)GMC(+57.02)DPKR.S	N	62.66	1216.57	6.9	406.533	3	3.53	F4:471	12	302	312	Carbamidomethylation; Mutation
2	20354	P15503|VM2TA_TRIGA	K.C(+57.02)NC(+57.02)N(-17.03)TC(+57.02)IMSK.V	N	62.31	1269.46	4.4	635.741	2	6.45	F6:989	1	348	357	Carbamidomethylation; Ammonia-loss (N)
2	20354	P15503|VM2TA_TRIGA	R.APVS(sub G)GMC(+57.02)DPK.R	N	60.93	1060.47	2.2	531.242	2	3.89	F4:536	7	302	311	Carbamidomethylation; Mutation
2	20354	P15503|VM2TA_TRIGA	R.TSHDHAQLLTATIFNGN(+.98)VIGR.A	N	57.97	2265.15	-6.5	756.052	3	14.28	F6:2255	5	281	301	Deamidation (NQ)
2	20354	P15503|VM2TA_TRIGA	R.TSHDHAQLLTATIFN(-17.03)GNVIGR.A	N	57.28	2247.14	-6.9	562.788	4	15.27	F6:2401	3	281	301	Ammonia-loss (N)
2	20354	P15503|VM2TA_TRIGA	L.E(+42.01)AGEDC(+57.02)DC(+57.02)GSPANPC(+57.02)C(+57.02)DAATC(+57.02)K.L	N	48.95	2485.86	16.1	1243.95	2	6.44	F4:974	1	408	429	Acetylation (N-term); Carbamidomethylation
2	20354	P15503|VM2TA_TRIGA	K.RSVAIVR.D	N	47.69	799.503	4.5	400.76	2	3.28	F6:445	3	312	318
2	20354	P15503|VM2TA_TRIGA	R.SVAIVR.D	N	47.65	643.402	-0.9	322.708	2	3.93	F5:567	6	313	318
2	20354	P15503|VM2TA_TRIGA	R.TSHDHAQLLTATIFNGT(sub N)VIGR.A	N	46.11	2251.17	9.2	563.805	4	13.43	F6:2124	11	281	301	Mutation
2	20354	P15503|VM2TA_TRIGA	R.T(+27.99)SHDHAQLLTATIFNGNVIGR.A	N	44.17	2292.16	6.4	765.066	3	15.69	F6:2466	2	281	301	Formylation
2	20354	P15503|VM2TA_TRIGA	R.TSHDHAQLLTATIFNGN(-17.03)VIGR.A	N	42.63	2247.14	42	562.816	4	15.46	F4:2404	3	281	301	Ammonia-loss (N)
2	20354	P15503|VM2TA_TRIGA	K.DLITVQAD(sub S)APTTLTS(sub L)FGAWR.E	N	40.86	2162.1	1.1	721.708	3	18.02	F4:2771	1	254	273	Mutation
2	20354	P15503|VM2TA_TRIGA	L.EAGEDC(+57.02)DC(+57.02)GSPANPC(+57.02)C(+57.02)N(sub D)AATC(+57.02)K.L	N	37.5	2442.86	8.2	815.301	3	4.57	F4:657	2	408	429	Carbamidomethylation; Mutation
2	20354	P15503|VM2TA_TRIGA	R.APVS(sub G)GL(sub M)C(+57.02)DPK.R	N	36.73	1042.51	-0.7	522.263	2	4.88	F5:736	7	302	311	Carbamidomethylation; Mutation
2	20354	P15503|VM2TA_TRIGA	K.DLITVQV(sub A)SAPTTLTS(sub L)FGAWR.E	N	36.32	2162.14	14.9	721.73	3	17.98	F5:2796	2	254	273	Mutation
2	20354	P15503|VM2TA_TRIGA	Q.Q(-17.03)RFPQR.Y	N	35.18	813.425	-7	407.717	2	4.25	F5:623	2	192	197	Pyro-glu from Q
2	20354	P15503|VM2TA_TRIGA	K.A(+42.01)SQLN(+203.08)VTPEQQR.F	Y	34.66	1614.78	0.1	539.269	3	3.11	F4:401	4	182	193	Acetylation (N-term); HexNAcylation (N)
2	20354	P15503|VM2TA_TRIGA	K.YFSEC(+57.02)SKDYYQTFLTNHNPQC(+57.02)ILNAP.L	Y	34.64	3209.42	0.4	1070.82	3	16.36	F4:2537	11	366	391	Carbamidomethylation
2	20354	P15503|VM2TA_TRIGA	R.APVS(sub G)GL(sub M)C(+57.02)DPKR.S	N	34.13	1198.61	3.6	600.316	2	4.01	F4:558	7	302	312	Carbamidomethylation; Mutation
2	20354	P15503|VM2TA_TRIGA	K.DLITQ(sub V)QASAPTTLTS(sub L)FGAWR.E	N	31.08	2163.1	-15.9	722.028	3	18.62	F4:2857	2	254	273	Mutation
2	20354	P15503|VM2TA_TRIGA	K.DLITVR(sub Q)ASAPTTLTS(sub L)FGAWR.E	N	30.71	2162.15	2.4	721.725	3	17.94	F6:2784	1	254	273	Mutation
2	20354	P15503|VM2TA_TRIGA	V.TPEQQRFPQR.Y	N	29.9	1285.65	1.8	429.559	3	3.72	F6:521	1	188	197
9	20480	P0CJ41|VSPAF_TRIAB	K.DTC(+57.02)GGDSGGPLIC(+57.02)NEK.L	Y	121	1678.69	7.5	840.36	2	6.01	F5:928	8	198	213	Carbamidomethylation
9	20480	P0CJ41|VSPAF_TRIAB	R.TLC(+57.02)AGIVQGGKDTC(+57.02)GGDSGGPLIC(+57.02)NEK.L	Y	100.25	2763.26	6.7	922.101	3	9.64	F5:1542	4	187	213	Carbamidomethylation
9	20480	P0CJ41|VSPAF_TRIAB	K.SNEILDKDIMLIK.L	Y	98.13	1530.83	6.2	766.428	2	13.51	F4:2119	25	103	115
9	20480	P0CJ41|VSPAF_TRIAB	K.LDSPVSNSAHIAPLSLPSSPPSVGSVC(+57.02)R.I	Y	91.67	2830.43	-8	944.476	3	14.02	F6:2216	21	116	143	Carbamidomethylation
9	20480	P0CJ41|VSPAF_TRIAB	K.LLNEDEQIRNPK.E	Y	91.47	1467.77	-3.1	490.262	3	5.98	F5:921	8	82	93
9	20480	P0CJ41|VSPAF_TRIAB	K.KLLNEDEQIRNPK.E	Y	84	1595.86	5.5	532.965	3	5.23	F4:771	11	81	93
9	20480	P0CJ41|VSPAF_TRIAB	P.LSLPSSPPSVGSVC(+57.02)R.I	N	68.68	1541.79	4.4	771.904	2	11.02	F6:1746	2	129	143	Carbamidomethylation
9	20480	P0CJ41|VSPAF_TRIAB	R.TLC(+57.02)AGIVQGGK.D	N	68.52	1102.58	5.1	552.3	2	6.51	F5:1011	11	187	197	Carbamidomethylation
9	20480	P0CJ41|VSPAF_TRIAB	K.SNEILDKDIMLIKLDSPVSNSAHIAPLSLPSSPPSVGSVC(+57.02)R.I	Y	65.66	4343.25	-0.4	869.657	5	18.51	F4:2842	5	103	143	Carbamidomethylation
9	20480	P0CJ41|VSPAF_TRIAB	K.LDSPVSNSAHIAP.L	Y	51.43	1306.65	-2.3	654.332	2	8.51	F6:1335	1	116	128
9	20480	P0CJ41|VSPAF_TRIAB	K.FIC(+57.02)PNKK.S	N	49.75	905.479	4.6	453.749	2	3.11	F6:415	7	96	102	Carbamidomethylation
9	20480	P0CJ41|VSPAF_TRIAB	K.S(+27.99)NEILDKDIMLIK.L	Y	45.21	1558.83	7.4	780.427	2	15.82	F6:2484	9	103	115	Formylation
9	20480	P0CJ41|VSPAF_TRIAB	N.INLLDDAEC(+57.02)KPGYPELLPEYR.T	N	36.65	2504.23	-5.2	835.745	3	16.07	F4:2496	2	166	186	Carbamidomethylation
9	20480	P0CJ41|VSPAF_TRIAB	K.DIMLIK.L	N	31.26	731.425	0	366.72	2	9.61	F6:1521	2	110	115
3	22394	P0DJL2|SLA_CRYPP	K.GQQC(+57.02)SSEWSDGSTVSYENLVKPNPK.K	Y	122.65	2796.27	1.3	933.097	3	11.13	F4:1749	8	76	100	Carbamidomethylation
3	22394	P0DJL2|SLA_CRYPP	R.EAVFVAELLSENVK.T	N	106.35	1546.82	27.9	774.441	2	18.04	F6:2798	25	47	60
3	22394	P0DJL2|SLA_CRYPP	K.GAHLVSIESYR.E	N	85.43	1230.64	-6.7	616.321	2	8.05	F6:1254	16	36	46
3	22394	P0DJL2|SLA_CRYPP	R.TWSNVYC(+57.02)EQK.H	N	82.87	1313.57	3.1	657.795	2	7.04	F5:1101	9	113	122	Carbamidomethylation
3	22394	P0DJL2|SLA_CRYPP	K.HIFMC(+57.02)K.F	N	70.82	834.388	7.3	418.204	2	4.3	F5:631	7	123	128	Carbamidomethylation
3	22394	P0DJL2|SLA_CRYPP	R.FC(+57.02)LDQMK.G	Y	69.79	940.415	4.1	471.216	2	8.54	F6:1340	9	29	35	Carbamidomethylation
3	22394	P0DJL2|SLA_CRYPP	DC(+57.02)PSDWSSFK.Q	N	69.33	1227.49	25.2	614.766	2	8.87	F5:1411	10	1	10	Carbamidomethylation
3	22394	P0DJL2|SLA_CRYPP	K.GQQC(+57.02)SSEWSD(-18.01)GSTVSYENLVKPNPK.K	Y	67	2778.26	4.2	927.096	3	11.39	F6:1804	2	76	100	Carbamidomethylation; Dehydration
3	22394	P0DJL2|SLA_CRYPP	K.TWEDAERFC(+57.02)LDQMK.G	Y	61.37	1827.79	19.6	610.283	3	12.47	F6:1975	7	22	35	Carbamidomethylation
3	22394	P0DJL2|SLA_CRYPP	K.Q(-17.03)YC(+57.02)YQIIK.Q	N	61.36	1097.52	4.8	549.771	2	11	F4:1726	5	11	18	Pyro-glu from Q; Carbamidomethylation
3	22394	P0DJL2|SLA_CRYPP	K.GQQC(+57.02)SSEWSDGST(-18.01)VSYENLVKPNPK.K	Y	55.81	2778.26	8.7	927.101	3	11.29	F4:1773	2	76	100	Carbamidomethylation; Dehydration
3	22394	P0DJL2|SLA_CRYPP	R.E(-18.01)AVFVAELLSENVK.T	N	54.83	1528.81	0.1	765.414	2	22.02	F4:3324	8	47	60	Pyro-glu from E
3	22394	P0DJL2|SLA_CRYPP	K.H(+27.99)IFMC(+57.02)K.F	N	53.73	862.383	12.4	432.204	2	7.56	F6:1176	4	123	128	Formylation; Carbamidomethylation
3	22394	P0DJL2|SLA_CRYPP	K.TWEDAER.F	N	50.15	905.388	8.8	453.705	2	3.85	F5:554	10	22	28
3	22394	P0DJL2|SLA_CRYPP	K.Q(+.98)Y(-18.01)C(+57.02)YQIIK.Q	N	46.96	1097.52	1.6	549.769	2	11.17	F6:1769	1	11	18	Deamidation (NQ); Dehydration; Carbamidomethylation
3	22394	P0DJL2|SLA_CRYPP	K.GQQC(+57.02)SSEWS(-18.01)DGSTVSYENLVKPNPK.K	Y	46.41	2778.26	3.1	927.095	3	11.42	F6:1809	1	76	100	Carbamidomethylation; Dehydration
3	22394	P0DJL2|SLA_CRYPP	K.KC(+57.02)FVLKK.E	N	42.26	921.547	29	308.199	3	3.2	F5:437	4	101	107	Carbamidomethylation
3	22394	P0DJL2|SLA_CRYPP	K.Q(+.98)LKTWEDAER.F	N	41.89	1275.61	5.2	638.815	2	6.3	F6:965	7	19	28	Deamidation (NQ)
3	22394	P0DJL2|SLA_CRYPP	K.ES(+13.03)EFRTWSNVYC(+57.02)EQK.H	N	37.36	1974.89	-1.7	659.303	3	7.05	F5:1104	1	108	122	Michael addition with methylamine; Carbamidomethylation
3	22394	P0DJL2|SLA_CRYPP	K.ESEFRN(sub T)WSNVYC(+57.02)EQK.H	N	35.78	1974.85	12	659.299	3	6.99	F6:1080	1	108	122	Carbamidomethylation; Mutation
3	22394	P0DJL2|SLA_CRYPP	R.E(+27.99)AVFVAELLSENVK.T	N	32.13	1574.82	27.5	788.438	2	22.31	F5:3397	6	47	60	Formylation
3	22394	P0DJL2|SLA_CRYPP	K.ESEFRL(sub T)WSNVYC(+57.02)EQK.H	N	31.55	1973.89	0.2	658.972	3	6.87	F4:1048	1	108	122	Carbamidomethylation; Mutation
10	20599	Q3HTN1|VM3SA_TRIST	R.LFC(+57.02)FYTNNMDIC(+57.02)R.Y	Y	102.19	1752.74	-4.7	877.374	2	15.07	F5:2376	20	554	566	Carbamidomethylation
10	20599	Q3HTN1|VM3SA_TRIST	K.LHSWVKC(+57.02)ESGEC(+57.02)C(+57.02)DQC(+57.02)R.F	N	95.9	2209.88	-16.1	737.621	3	6.38	F4:963	6	431	447	Carbamidomethylation
10	20599	Q3HTN1|VM3SA_TRIST	R.AHIASMC(+57.02)NSK.L	Y	81.34	1117.5	3.1	559.76	2	2.82	F5:372	4	300	309	Carbamidomethylation
10	20599	Q3HTN1|VM3SA_TRIST	K.TDIITPPVC(+57.02)GNELLEEGEEC(+57.02)DC(+57.02)GSPENC(+57.02)QYQC(+57.02)C(+57.02)DAASC(+57.02)K.L	Y	78.42	4564.78	10	1142.21	4	14.29	F5:2263	7	392	430	Carbamidomethylation
10	20599	Q3HTN1|VM3SA_TRIST	R.HC(+57.02)VDVTTVY	Y	77.6	1092.49	12.8	547.26	2	7.28	F4:1116	10	592	600	Carbamidomethylation
10	20599	Q3HTN1|VM3SA_TRIST	K.YIPC(+57.02)AQEDVK.C	N	74.15	1221.57	11.3	611.799	2	5.69	F4:847	8	541	550	Carbamidomethylation
10	20599	Q3HTN1|VM3SA_TRIST	R.LFC(+57.02)FYTNNM(+15.99)DIC(+57.02)R.Y	Y	65.92	1768.74	8.3	885.383	2	13.07	F5:2079	1	554	566	Carbamidomethylation; Oxidation (M)
10	20599	Q3HTN1|VM3SA_TRIST	R.SEC(+57.02)DIAESC(+57.02)TGQSAD(+14.02)C(+57.02)PTDD(+21.98)FHR.N	N	60.76	2693	18.6	674.271	4	7.17	F5:1123	5	460	482	Carbamidomethylation; Methyl ester; Sodium adduct
10	20599	Q3HTN1|VM3SA_TRIST	R.ETVLLR.R	Y	59.09	729.438	3.1	365.728	2	5.96	F4:894	7	272	277
10	20599	Q3HTN1|VM3SA_TRIST	R.SEC(+57.02)DIAESC(+57.02)TGQSADC(+57.02)PTDV(sub D)FHR.N	N	58.13	2641.05	2.4	881.359	3	9.3	F6:1470	8	460	482	Carbamidomethylation; Mutation
10	20599	Q3HTN1|VM3SA_TRIST	Y.N(+42.01)PQC(+57.02)ILNAPSK.T	Y	46.9	1282.63	55.2	428.575	3	4.98	F6:744	3	381	391	Acetylation (N-term); Carbamidomethylation
10	20599	Q3HTN1|VM3SA_TRIST	A.VISNPPSER.F	Y	44.38	997.519	4.1	499.769	2	3.27	F6:443	2	356	364
10	20599	Q3HTN1|VM3SA_TRIST	R.LFC(+57.02)FYTNNMD(+15.99)IC(+57.02)R.Y	Y	43.83	1768.74	14.1	885.388	2	13.01	F5:2069	1	554	566	Carbamidomethylation; Hydroxylation
10	20599	Q3HTN1|VM3SA_TRIST	K.NLKPWVFQMVNSVHQIF(sub Y)R.S	N	39.97	2242.18	-5.7	561.55	4	21.17	F5:3242	13	217	234	Mutation
10	20599	Q3HTN1|VM3SA_TRIST	R.SEC(+57.02)DIAESC(+57.02)TGQSAD(+14.02)C(+57.02)PTDDFHR(+21.98).N	N	39.75	2693	20.5	674.272	4	7.23	F5:1131	1	460	482	Carbamidomethylation; Methyl ester; Sodium adduct
10	20599	Q3HTN1|VM3SA_TRIST	R.SEC(+57.02)DIAESC(+57.02)TGQSADC(+57.02)PTDD(-15.99)FHR.N	N	38.45	2641.01	10.9	1321.53	2	9.33	F6:1475	1	460	482	Carbamidomethylation; Deoxy
10	20599	Q3HTN1|VM3SA_TRIST	C.ILNAPSK.T	N	37.52	741.438	9.7	371.73	2	3.58	F6:495	2	385	391
10	20599	Q3HTN1|VM3SA_TRIST	K.YIPC(+57.02)AQK(sub E)DVK.C	N	32.67	1220.62	5.1	407.884	3	3.78	F4:518	2	541	550	Carbamidomethylation; Mutation
10	20599	Q3HTN1|VM3SA_TRIST	R.FSNC(+57.02)SEDYHL(sub Q)SFLTAYNPQC(+57.02)ILNAPSK.T	Y	29.25	3175.44	-4.9	1059.48	3	19.57	F5:3021	1	365	391	Carbamidomethylation; Mutation
7	20496	P62383|VM2G_TRIGA	K.LLPGAQC(+57.02)GEGLC(+57.02)C(+57.02)DQC(+57.02)SFMK.K	Y	119.91	2329.96	1.4	1165.99	2	11.6	F4:1823	27	23	42	Carbamidomethylation
7	20496	P62383|VM2G_TRIGA	R.GDDLDDYC(+57.02)NGISAGC(+57.02)PR.N	N	117.99	1883.74	5.9	942.884	2	8.77	F6:1379	7	52	68	Carbamidomethylation
7	20496	P62383|VM2G_TRIGA	R.ARGDDLDDYC(+57.02)NGISAGC(+57.02)PR.N	N	109.45	2110.88	2.7	704.636	3	8.17	F5:1291	16	50	68	Carbamidomethylation
7	20496	P62383|VM2G_TRIGA	EAGEDC(+57.02)DC(+57.02)GSPANPC(+57.02)C(+57.02)DAATC(+57.02)K.L	N	102.41	2443.84	7.1	1222.94	2	4.88	F4:714	24	1	22	Carbamidomethylation
7	20496	P62383|VM2G_TRIGA	K.LLPGAQC(+57.02)GEGLC(+57.02)C(+57.02)DQC(+57.02)SFMKK.G	Y	99.88	2458.06	14	820.371	3	10.48	F6:1658	10	23	43	Carbamidomethylation
7	20496	P62383|VM2G_TRIGA	R.GDDLDDYC(+57.02)N(+.98)GISAGC(+57.02)PR.N	N	62.97	1884.73	5	943.375	2	8.64	F5:1372	6	52	68	Carbamidomethylation; Deamidation (NQ)
7	20496	P62383|VM2G_TRIGA	R.GDDLDDYC(+57.02)N(-17.03)GISAGC(+57.02)PR.N	N	59.27	1866.71	5.2	934.37	2	9.64	F5:1544	4	52	68	Carbamidomethylation; Ammonia-loss (N)
7	20496	P62383|VM2G_TRIGA	R.ARGDDLDDYC(+57.02)N(+.98)GISAGC(+57.02)PR.N	N	54.53	2111.86	3.3	704.964	3	7.93	F6:1233	8	50	68	Carbamidomethylation; Deamidation (NQ)
7	20496	P62383|VM2G_TRIGA	R.ARGDDLDDYC(+57.02)N(-17.03)GISAGC(+57.02)PR.N	N	50.49	2093.85	6	698.962	3	8.64	F6:1356	10	50	68	Carbamidomethylation; Ammonia-loss (N)
7	20496	P62383|VM2G_TRIGA	E(+42.01)AGEDC(+57.02)DC(+57.02)GSPANPC(+57.02)C(+57.02)DAATC(+57.02)K.L	N	48.95	2485.86	16.1	1243.95	2	6.44	F4:974	1	1	22	Acetylation (Protein N-term); Carbamidomethylation
7	20496	P62383|VM2G_TRIGA	K.LLPGAQC(+57.02)GEGLC(+57.02)C(+57.02)DQC(+57.02)SFMK(+43.01).K	Y	48.2	2372.97	-0.2	791.996	3	10.48	F5:1673	1	23	42	Carbamidomethylation; Carbamylation
7	20496	P62383|VM2G_TRIGA	R.ARGDDLDDY(-18.01)C(+57.02)N(+.98)GISAGC(+57.02)PR.N	N	46.8	2093.85	1.1	698.959	3	8.51	F4:1323	1	50	68	Dehydration; Carbamidomethylation; Deamidation (NQ)
7	20496	P62383|VM2G_TRIGA	EAGEDC(+57.02)DC(+57.02)GSPANPC(+57.02)C(+57.02)N(sub D)AATC(+57.02)K.L	N	37.5	2442.86	8.2	815.301	3	4.57	F4:657	2	1	22	Carbamidomethylation; Mutation
7	20496	P62383|VM2G_TRIGA	K.L(+27.99)LPGAQC(+57.02)GEGLC(+57.02)C(+57.02)DQC(+57.02)SFMK.K	Y	32.7	2357.96	9.5	787	3	15.66	F5:2464	3	23	42	Formylation; Carbamidomethylation
11	22392	P0DJL3|SLB_CRYPP	DC(+57.02)PSDWSSYDLYC(+57.02)YK.V	N	115.84	1957.75	5.7	979.888	2	13.09	F6:2071	19	1	15	Carbamidomethylation
11	22392	P0DJL3|SLB_CRYPP	K.YNAWTAESEC(+57.02)IASK.T	N	100.82	1628.71	-3.6	815.361	2	9.63	F6:1525	12	87	100	Carbamidomethylation
11	22392	P0DJL3|SLB_CRYPP	K.TTDNQWWTR.S	N	74.9	1206.54	-1.7	604.277	2	8.75	F5:1391	12	101	109
11	22392	P0DJL3|SLB_CRYPP	R.LQWSDGTELK.Y	N	71.29	1175.58	-6.6	588.795	2	8.69	F4:1354	10	77	86
11	22392	P0DJL3|SLB_CRYPP	R.TYPFVC(+57.02)K.L	N	70.65	913.437	1	457.726	2	7.34	F4:1126	8	114	120	Carbamidomethylation
11	22392	P0DJL3|SLB_CRYPP	R.TYPFVC(+57.02)KLEV	N	70.63	1254.63	3.2	628.325	2	14.34	F6:2263	9	114	123	Carbamidomethylation
11	22392	P0DJL3|SLB_CRYPP	R.MNWEDAEKFC(+57.02)R.Q	Y	63.37	1484.62	3.7	495.882	3	9.61	F4:1507	5	21	31	Carbamidomethylation
11	22392	P0DJL3|SLB_CRYPP	R.MNWEDAEK.F	Y	59.84	1021.42	12.7	511.723	2	6.48	F6:995	6	21	28
11	22392	P0DJL3|SLB_CRYPP	R.LQWSDGT(-18.01)ELK.Y	N	54.86	1157.57	10.8	579.799	2	9.25	F5:1479	5	77	86	Dehydration
11	22392	P0DJL3|SLB_CRYPP	K.TLPILK.A	N	52.87	683.458	-9.3	342.733	2	8.26	F4:1282	11	55	60
11	22392	P0DJL3|SLB_CRYPP	R.LQWSD(-18.01)GTELK.Y	N	46.36	1157.57	-1.2	579.792	2	9.28	F5:1484	2	77	86	Dehydration
11	22392	P0DJL3|SLB_CRYPP	K.VFQQR.M	N	43.43	676.366	11	339.194	2	2.18	F5:274	4	16	20
16	22397	P0DM38|SLDA_TRIAB	R.TWFNVYC(+57.02)AELNPFIC(+57.02)K.F	Y	107.17	2060.95	-4.3	1031.48	2	19.98	F4:3048	24	138	153	Carbamidomethylation
16	22397	P0DM38|SLDA_TRIAB	R.SEWSDASSVSYENLIK.K	Y	100.46	1813.84	-4.5	907.922	2	13.7	F4:2147	14	106	121
16	22397	P0DM38|SLDA_TRIAB	K.TWEDAESFC(+57.02)MEGVK.D	N	82.7	1687.69	4.2	844.854	2	12.17	F5:1942	3	47	60	Carbamidomethylation
16	22397	P0DM38|SLDA_TRIAB	A.DFDC(+57.02)PPGWSAYDR.Y	Y	79.12	1584.63	-0.3	793.322	2	11.13	F4:1748	9	24	36	Carbamidomethylation
16	22397	P0DM38|SLDA_TRIAB	R.YC(+57.02)YQAFSEPK.T	N	76.07	1291.55	3.3	646.787	2	8.26	F5:1307	9	37	46	Carbamidomethylation
16	22397	P0DM38|SLDA_TRIAB	R.SEWSDASSVSYENLIKK.V	Y	59.37	1941.93	-2.3	648.316	3	11.98	F5:1914	4	106	122
16	22397	P0DM38|SLDA_TRIAB	R.YVWIGLR.I	N	59.12	905.512	-5.2	453.761	2	12.72	F5:2026	12	90	96
16	22397	P0DM38|SLDA_TRIAB	R.TWFNVYC(+57.02)AELN(+.98)PFIC(+57.02)K.F	Y	54.4	2061.93	35.3	688.342	3	19.98	F5:3078	2	138	153	Carbamidomethylation; Deamidation (NQ)
16	22397	P0DM38|SLDA_TRIAB	A.DFDC(+57.02)PS(sub P)GWSAYDR.Y	Y	45.54	1574.61	9.5	788.32	2	10.74	F6:1701	7	24	36	Carbamidomethylation; Mutation
16	22397	P0DM38|SLDA_TRIAB	K.TWEDAESFC(+57.02)M(+15.99)EGVK.D	N	45.09	1703.68	17.2	852.862	2	9.89	F5:1584	1	47	60	Carbamidomethylation; Oxidation (M)
16	22397	P0DM38|SLDA_TRIAB	A.DFDC(+57.02)PPGWSAYDRYC(+57.02)YQAFSEPK.T	Y	37.69	2858.17	23.5	953.754	3	14.91	F4:2324	4	24	46	Carbamidomethylation
4	22395	Q71RR4|SLA_TRIST	A.DC(+57.02)LSGWSSYEGHC(+57.02)YK.A	N	100.62	1847.72	0.4	924.87	2	9.07	F4:1419	20	24	38	Carbamidomethylation
4	22395	Q71RR4|SLA_TRIST	K.GGHLVSIESSGEADFVAQLISENMK.R	Y	87.71	2617.27	7.1	873.437	3	19.86	F6:3053	54	59	83
4	22395	Q71RR4|SLA_TRIST	K.WVNLYC(+57.02)GQR.I	Y	83.25	1194.56	9.1	598.293	2	9.17	F5:1464	12	137	145	Carbamidomethylation
4	22395	Q71RR4|SLA_TRIST	K.TWEDAESFC(+57.02)MEGVK.G	N	82.7	1687.69	4.2	844.854	2	12.17	F5:1942	3	45	58	Carbamidomethylation
4	22395	Q71RR4|SLA_TRIST	K.GGHLVSIESSGEADFVAQLISENMKR.L	Y	74.2	2773.37	8	694.355	4	18.92	F5:2931	31	59	84
4	22395	Q71RR4|SLA_TRIST	R.KWVNLYC(+57.02)GQR.I	Y	71.64	1322.66	-0.2	662.335	2	7.89	F4:1219	20	136	145	Carbamidomethylation
4	22395	Q71RR4|SLA_TRIST	K.AFELYK.T	Y	65.78	769.401	22.7	385.716	2	8.13	F6:1268	13	39	44
4	22395	Q71RR4|SLA_TRIST	K.TC(+57.02)LGLEQQTK.F	Y	63.61	1176.58	-5.4	589.294	2	5.54	F5:846	13	124	133	Carbamidomethylation
4	22395	Q71RR4|SLA_TRIST	K.T(+27.99)C(+57.02)LGLEQQTK.F	Y	60.38	1204.58	8.6	603.3	2	7.91	F6:1230	3	124	133	Formylation; Carbamidomethylation
4	22395	Q71RR4|SLA_TRIST	A.D(+27.99)C(+57.02)LSGWSSYEGHC(+57.02)YK.A	N	48.99	1875.72	2.7	938.869	2	10.93	F6:1731	3	24	38	Formylation; Carbamidomethylation
4	22395	Q71RR4|SLA_TRIST	W.VNLYC(+57.02)GQR.I	Y	48.26	1008.48	-0.3	505.248	2	5.18	F5:788	1	138	145	Carbamidomethylation
4	22395	Q71RR4|SLA_TRIST	R.IPFVC(+57.02)EA	Y	45.31	834.394	-2.6	418.204	2	11.38	F5:1816	7	146	152	Carbamidomethylation
4	22395	Q71RR4|SLA_TRIST	K.TWEDAESFC(+57.02)M(+15.99)EGVK.G	N	45.09	1703.68	17.2	852.862	2	9.89	F5:1584	1	45	58	Carbamidomethylation; Oxidation (M)
14	22396	P81115|SLBA_TRIAB	K.GQQC(+57.02)SSEWSDGSSVSYENLVKPNPK.K	Y	109.59	2782.25	1.1	928.425	3	10.86	F6:1721	8	99	123	Carbamidomethylation
14	22396	P81115|SLBA_TRIAB	R.EAVFVAELLSENVK.T	N	106.35	1546.82	27.9	774.441	2	18.04	F6:2798	25	70	83
14	22396	P81115|SLBA_TRIAB	R.TWSNVYC(+57.02)EQK.H	N	82.87	1313.57	3.1	657.795	2	7.04	F5:1101	9	136	145	Carbamidomethylation
14	22396	P81115|SLBA_TRIAB	K.HIFMC(+57.02)K.F	N	70.82	834.388	7.3	418.204	2	4.3	F5:631	7	146	151	Carbamidomethylation
14	22396	P81115|SLBA_TRIAB	K.Q(-17.03)YC(+57.02)YQIVK.E	Y	70.47	1083.51	-1.1	542.76	2	9.88	F6:1565	5	34	41	Pyro-glu from Q; Carbamidomethylation
14	22396	P81115|SLBA_TRIAB	A.DC(+57.02)PSDWSSFK.Q	N	69.33	1227.49	25.2	614.766	2	8.87	F5:1411	10	24	33	Carbamidomethylation
14	22396	P81115|SLBA_TRIAB	K.GQQC(+57.02)SSEWSDGS(-18.01)SVSYENLVKPNPK.K	Y	67.59	2764.24	12.9	922.432	3	11.08	F5:1769	5	99	123	Carbamidomethylation; Dehydration
14	22396	P81115|SLBA_TRIAB	K.GQQC(+57.02)SSEWSDGSS(-18.01)VSYENLVKPNPK.K	Y	65.81	2764.24	7	922.427	3	10.88	F4:1709	2	99	123	Carbamidomethylation; Dehydration
14	22396	P81115|SLBA_TRIAB	K.Q(+.98)Y(-18.01)C(+57.02)YQIVK.E	Y	64.68	1083.51	-2.4	542.759	2	9.9	F6:1568	3	34	41	Deamidation (NQ); Dehydration; Carbamidomethylation
14	22396	P81115|SLBA_TRIAB	R.E(-18.01)AVFVAELLSENVK.T	N	54.83	1528.81	0.1	765.414	2	22.02	F4:3324	8	70	83	Pyro-glu from E
14	22396	P81115|SLBA_TRIAB	K.GQQC(+57.02)SSEWS(-18.01)DGSSVSYENLVKPNPK.K	Y	54.11	2764.24	3.6	922.424	3	11.05	F6:1750	1	99	123	Carbamidomethylation; Dehydration
14	22396	P81115|SLBA_TRIAB	K.H(+27.99)IFMC(+57.02)K.F	N	53.73	862.383	12.4	432.204	2	7.56	F6:1176	4	146	151	Formylation; Carbamidomethylation
14	22396	P81115|SLBA_TRIAB	K.KC(+57.02)FVLKK.E	N	42.26	921.547	29	308.199	3	3.2	F5:437	4	124	130	Carbamidomethylation
14	22396	P81115|SLBA_TRIAB	K.ES(+13.03)EFRTWSNVYC(+57.02)EQK.H	N	37.36	1974.89	-1.7	659.303	3	7.05	F5:1104	1	131	145	Michael addition with methylamine; Carbamidomethylation
14	22396	P81115|SLBA_TRIAB	K.ESEFRN(sub T)WSNVYC(+57.02)EQK.H	N	35.78	1974.85	12	659.299	3	6.99	F6:1080	1	131	145	Carbamidomethylation; Mutation
14	22396	P81115|SLBA_TRIAB	R.E(+27.99)AVFVAELLSENVK.T	N	32.13	1574.82	27.5	788.438	2	22.31	F5:3397	6	70	83	Formylation
14	22396	P81115|SLBA_TRIAB	K.ELKTWE(+14.02)D(+14.02)AEK.F	Y	32.06	1275.63	-9.3	638.819	2	6.4	F5:994	1	42	51	Methyl ester
14	22396	P81115|SLBA_TRIAB	K.ESEFRL(sub T)WSNVYC(+57.02)EQK.H	N	31.55	1973.89	0.2	658.972	3	6.87	F4:1048	1	131	145	Carbamidomethylation; Mutation
20	20268	Q2LD49|VM3TM_TRIST	K.LRQGAQC(+57.02)AEGLC(+57.02)C(+57.02)DQC(+57.02)R.F	N	116.19	2080.87	27.5	694.648	3	4.85	F4:709	4	438	454	Carbamidomethylation
20	20268	Q2LD49|VM3TM_TRIST	R.LYC(+57.02)IDSSPANKNPC(+57.02)NIVYLPNDEEK.G	Y	77.74	2952.36	-7.5	985.121	3	12.45	F4:1959	8	560	584	Carbamidomethylation
20	20268	Q2LD49|VM3TM_TRIST	K.NMPQC(+57.02)ILK.K	N	64.26	1002.5	2.8	502.258	2	7.84	F6:1219	11	387	394	Carbamidomethylation
20	20268	Q2LD49|VM3TM_TRIST	K.IIVQSVPAVTLK.L	Y	62.91	1266.79	-9.6	634.397	2	11.73	F6:1861	3	259	270
20	20268	Q2LD49|VM3TM_TRIST	R.Q(-17.03)GAQC(+57.02)AEGLC(+57.02)C(+57.02)DQC(+57.02)R.F	N	56.62	1794.65	15.5	898.348	2	6.5	F4:982	7	440	454	Pyro-glu from Q; Carbamidomethylation
20	20268	Q2LD49|VM3TM_TRIST	R.SAEC(+57.02)TDRFQR.N	N	49.3	1268.56	5.1	423.862	3	3.17	F4:414	5	479	488	Carbamidomethylation
20	20268	Q2LD49|VM3TM_TRIST	R.LYC(+57.02)IDSSPANKNPC(+57.02)NIVYLPNDEEKGMVLAGTK(+26.02).C	Y	48.91	3735.79	16.9	934.972	4	14.49	F5:2291	1	560	592	Carbamidomethylation; Acetaldehyde +26
20	20268	Q2LD49|VM3TM_TRIST	K.FC(+57.02)(sub F)LVADHIMYLK.Y	N	48.34	1508.75	1	503.925	3	14.76	F6:2325	8	204	215	Carbamidomethylation; Mutation
20	20268	Q2LD49|VM3TM_TRIST	K.NPC(+57.02)NIVYLPNDEEK.G	Y	46.79	1703.78	-27.2	852.875	2	9.92	F5:1589	1	571	584	Carbamidomethylation
20	20268	Q2LD49|VM3TM_TRIST	R.FK(+27.99)GAGTEC(+57.02)R.P	N	42.35	1052.47	2.4	527.244	2	3.95	F4:548	3	455	463	Formylation; Carbamidomethylation
20	20268	Q2LD49|VM3TM_TRIST	P.A(+71.04)SSEC(+57.02)DMADLC(+57.02)TGR.S	Y	39.93	1642.64	12.2	822.337	2	7.17	F4:1097	9	465	478	Propionamide (K X@N-term); Carbamidomethylation
20	20268	Q2LD49|VM3TM_TRIST	R.LYC(+57.02)IDSSPANKNPC(+57.02)NIVYLPNDEEKGMVLP(sub A)GTK.C	Y	39.29	3735.79	11.7	934.967	4	14.24	F6:2249	1	560	592	Carbamidomethylation; Mutation
20	20268	Q2LD49|VM3TM_TRIST	R.F(+27.99)KGAGTEC(+57.02)R.P	N	38.48	1052.47	2.9	527.244	2	3.98	F4:553	1	455	463	Formylation; Carbamidomethylation
20	20268	Q2LD49|VM3TM_TRIST	R.FKGAGTEC(+57.02)R.P	N	31.93	1024.48	-4.7	513.243	2	2.12	F6:264	6	455	463	Carbamidomethylation
20	20268	Q2LD49|VM3TM_TRIST	R.EFLIK.N	N	31.64	648.385	15.3	325.205	2	8.03	F6:1251	5	382	386
20	20268	Q2LD49|VM3TM_TRIST	K.C(+57.02)(sub F)FLVADHIMYLK.Y	N	30.63	1508.75	-1.5	503.924	3	15	F5:2367	4	204	215	Carbamidomethylation; Mutation
20	20268	Q2LD49|VM3TM_TRIST	K.AC(+57.02)VMAGTV(sub I)SC(+57.02)DASYLFSDC(+57.02)SR.Q	N	28.67	2355.96	15.5	786.339	3	15.91	F4:2474	3	357	377	Carbamidomethylation; Mutation
5	20319	Q6H3D7|PA2HH_TRIST	K.YGC(+57.02)NC(+57.02)GMAGR.G	N	111.8	1144.42	2.3	573.219	2	3.21	F6:433	8	40	49	Carbamidomethylation
5	20319	Q6H3D7|PA2HH_TRIST	K.DVC(+57.02)EC(+57.02)DKAVATC(+57.02)FR.D	N	88.83	1729.72	6.7	577.585	3	7.78	F5:1227	8	99	112	Carbamidomethylation
5	20319	Q6H3D7|PA2HH_TRIST	K.YGC(+57.02)N(+.98)C(+57.02)GMAGR.G	N	70.29	1145.41	12.1	573.717	2	3.6	F5:508	5	40	49	Carbamidomethylation; Deamidation (NQ)
5	20319	Q6H3D7|PA2HH_TRIST	I.LSYSKYGC(+57.02)NC(+57.02)GMAGR.G	Y	69.93	1722.73	-49.3	575.221	3	3.28	F5:452	2	35	49	Carbamidomethylation
5	20319	Q6H3D7|PA2HH_TRIST	R.GKPVDG(sub A)TDTC(+57.02)C(+57.02)SIHNC(+57.02)C(+57.02)YGK.V	Y	61.55	2327.94	9.8	776.995	3	4.72	F6:699	25	50	69	Carbamidomethylation; Mutation
5	20319	Q6H3D7|PA2HH_TRIST	K.YGC(+57.02)NC(+57.02)GM(+15.99)AGR.G	N	60.47	1160.42	6.4	581.219	2	2.11	F4:256	8	40	49	Carbamidomethylation; Oxidation (M)
5	20319	Q6H3D7|PA2HH_TRIST	R.GKPVDAS(sub T)DTC(+57.02)C(+57.02)SIHNC(+57.02)C(+57.02)YGK.V	Y	57.8	2327.94	-0.3	776.987	3	4.72	F5:708	10	50	69	Carbamidomethylation; Mutation
5	20319	Q6H3D7|PA2HH_TRIST	K.AVATC(+57.02)FR.D	N	54.16	823.401	7.3	412.711	2	4.36	F6:633	15	106	112	Carbamidomethylation
5	20319	Q6H3D7|PA2HH_TRIST	K.Y(+27.99)GC(+57.02)NC(+57.02)GMAGR.G	N	51.29	1172.42	2.6	587.217	2	5.35	F6:806	1	40	49	Formylation; Carbamidomethylation
5	20319	Q6H3D7|PA2HH_TRIST	K.YGC(+57.02)N(+.98)C(+57.02)GM(+15.99)AGR.G	N	49.88	1161.4	-2.6	581.706	2	2.39	F4:296	2	40	49	Carbamidomethylation; Deamidation (NQ); Oxidation (M)
5	20319	Q6H3D7|PA2HH_TRIST	R.GKPVD(+14.02)ATDTC(+57.02)C(+57.02)SIHNC(+57.02)C(+57.02)YGK.V	Y	45.73	2355.97	-13.5	786.32	3	5.84	F6:886	4	50	69	Methyl ester; Carbamidomethylation
5	20319	Q6H3D7|PA2HH_TRIST	T.C(+57.02)C(+57.02)SIHN(+30.01)C(+57.02)C(+57.02)YGK.V	N	45.7	1487.54	-11.5	744.769	2	8.47	F6:1328	12	59	69	Carbamidomethylation; Hydroxymethyl
5	20319	Q6H3D7|PA2HH_TRIST	K.EPILSYSK(+233.05)YGC(+57.02)NC(+57.02)GMAGR.G	Y	44.5	2294.96	-47.1	574.72	4	3.43	F6:470	1	32	49	5-dimethylaminonaphthalene-1-sulfonyl; Carbamidomethylation
5	20319	Q6H3D7|PA2HH_TRIST	D.TC(+57.02)C(+57.02)SIHNC(+57.02)C(+57.02)YGK.V	Y	41.75	1558.58	-0.3	520.533	3	3.44	F6:471	3	58	69	Carbamidomethylation
5	20319	Q6H3D7|PA2HH_TRIST	K.YGC(+57.02)NCGP(sub M)AGR.G	N	41.42	1053.41	-1.4	527.712	2	3.46	F6:473	1	40	49	Carbamidomethylation; Mutation
5	20319	Q6H3D7|PA2HH_TRIST	K.KMTNKEPILSY(+783.14)SKYGC(+57.02)NC(+57.02)GMAGR.G	Y	38.83	3447.37	-16.3	575.559	6	3.29	F4:434	1	27	49	FAD; Carbamidomethylation
5	20319	Q6H3D7|PA2HH_TRIST	K.Y(+28.03)GC(+57.02)NC(+57.02)GMAGR.G	N	37.96	1172.45	-30.7	587.216	2	5.33	F4:789	1	40	49	Ethylation; Carbamidomethylation
5	20319	Q6H3D7|PA2HH_TRIST	G.S(+77.99)LLQLR.K	Y	37.65	806.442	25.5	404.238	2	9.14	F5:1458	9	17	22	Methylphosphonylation
5	20319	Q6H3D7|PA2HH_TRIST	K.YGC(+57.02)NC(+57.02)GMAGR(+43.04).G	N	30.32	1187.46	-28.6	594.722	2	2.3	F5:293	3	40	49	Carbamidomethylation; Carboxyl modification with ethanolamine
5	20319	Q6H3D7|PA2HH_TRIST	R.DNLD(+14.02)TYK(+57.02)K(+57.02).R	N	30.13	1123.55	-30.8	562.765	2	3.66	F6:509	3	113	120	Methyl ester; Carbamidomethylation (DHKE X@N-term)
6	20649	Q2YHJ5|PA2AB_TRIPE	K.EIC(+57.02)EC(+57.02)DKAAAIC(+57.02)FR.D	N	101.05	1741.76	9.6	871.895	2	8.49	F5:1348	20	84	97	Carbamidomethylation
6	20649	Q2YHJ5|PA2AB_TRIPE	R.C(+57.02)C(+57.02)FVHDC(+57.02)C(+57.02)YGK.V	N	85.7	1504.54	1.7	502.52	3	5.27	F4:779	6	43	53	Carbamidomethylation
6	20649	Q2YHJ5|PA2AB_TRIPE	K.AAAIC(+57.02)FR.D	N	83.13	807.406	7.7	404.713	2	6.53	F6:1003	11	91	97	Carbamidomethylation
6	20649	Q2YHJ5|PA2AB_TRIPE	K.YC(+57.02)KEESEPC(+57.02)	Y	74.52	1200.44	-0.1	601.229	2	2.39	F6:303	6	114	122	Carbamidomethylation
6	20649	Q2YHJ5|PA2AB_TRIPE	K.EIC(+57.02)EC(+57.02)DK.A	N	58.11	952.363	0.7	477.189	2	2.03	F5:252	6	84	90	Carbamidomethylation
6	20649	Q2YHJ5|PA2AB_TRIPE	K.E(-18.01)IC(+57.02)EC(+57.02)DKAAAIC(+57.02)FR.D	N	56.97	1723.75	3	862.884	2	10.86	F6:1720	9	84	97	Pyro-glu from E; Carbamidomethylation
6	20649	Q2YHJ5|PA2AB_TRIPE	E.N(+.98)GD(+14.02)VVC(+57.02)EEDNPC(+57.02)TK.E	Y	55.86	1650.65	4.3	826.336	2	6.42	F6:983	9	70	83	Deamidation (NQ); Methyl ester; Carbamidomethylation
6	20649	Q2YHJ5|PA2AB_TRIPE	T.Y(+42.01)SSENGD(+14.02)VVC(+57.02)EEDNPC(+57.02)TK.E	Y	44.55	2157.85	16.2	720.301	3	6.1	F4:918	25	66	83	Acetylation (N-term); Methyl ester; Carbamidomethylation
6	20649	Q2YHJ5|PA2AB_TRIPE	E.NGD(+14.02)VVC(+57.02)EEDNPC(+57.02)TKEIC(+57.02)EC(+57.02)DK.A	Y	42	2584.02	5.6	862.352	3	7.85	F5:1238	4	70	90	Methyl ester; Carbamidomethylation
6	20649	Q2YHJ5|PA2AB_TRIPE	E.NGD(+14.02)VVC(+57.02)EEDNPC(+57.02)TK.E	Y	40.32	1649.67	-0.7	825.84	2	5.51	F4:816	6	70	83	Methyl ester; Carbamidomethylation
6	20649	Q2YHJ5|PA2AB_TRIPE	E.N(+.98)GD(+14.02)VVC(+57.02)EEDNPC(+57.02)TKEIC(+57.02)EC(+57.02)DK.A	Y	37.86	2585	-0.5	862.674	3	8.35	F5:1321	3	70	90	Deamidation (NQ); Methyl ester; Carbamidomethylation
6	20649	Q2YHJ5|PA2AB_TRIPE	K.VNGC(+57.02)DPK.D	N	35.61	788.349	9.2	395.185	2	1.31	F5:153	4	54	60	Carbamidomethylation
6	20649	Q2YHJ5|PA2AB_TRIPE	R.DNL(sub M)E(sub D)TYQNK.Y	N	34.27	1123.51	6.6	562.768	2	3.61	F4:486	1	98	106	Mutation
6	20649	Q2YHJ5|PA2AB_TRIPE	S.EN(+714.27)GDVVC(+57.02)EEDNPC(+57.02)TK.E	Y	34.17	2478.96	11.3	827.337	3	5.48	F4:811	5	69	83	Hex1HexNAc2dHex1; Carbamidomethylation
6	20649	Q2YHJ5|PA2AB_TRIPE	T.Y(+42.01)SSE(+14.02)NGDVVC(+57.02)EEDNPC(+57.02)TK.E	Y	33.7	2157.85	16.9	720.302	3	6.18	F6:944	2	66	83	Acetylation (N-term); Methyl ester; Carbamidomethylation
6	20649	Q2YHJ5|PA2AB_TRIPE	T.YSSENGDH(sub V)VC(+57.02)EEDNPC(+57.02)TK.E	Y	33.14	2139.81	28	714.298	3	6.37	F4:961	3	66	83	Carbamidomethylation; Mutation
6	20649	Q2YHJ5|PA2AB_TRIPE	D.L(sub F)YTYSSENGDVVC(+57.02)EEDNPC(+57.02)TK.E	Y	31.43	2479.02	-16.6	827.332	3	5.58	F6:843	1	63	83	Carbamidomethylation; Mutation
6	20649	Q2YHJ5|PA2AB_TRIPE	R.DNMD(+14.02)T(-18.01)YQNK.Y	N	29.08	1123.46	58.8	562.77	2	3.64	F4:492	1	98	106	Methyl ester; Dehydration
6	20649	Q2YHJ5|PA2AB_TRIPE	R.DNMDP(sub T)YQNKYWFYPA(sub T)K.Y	Y	28.69	2078.92	41.3	694.009	3	13.66	F4:2141	2	98	113	Mutation
23	20624	P0C6B6|VM2AL_TRIAB	K.LTPGSQC(+57.02)AEGLC(+57.02)C(+57.02)AQC(+57.02)K.F	Y	118.81	1938.81	0.9	970.411	2	6.71	F6:1034	14	434	450	Carbamidomethylation
23	20624	P0C6B6|VM2AL_TRIAB	R.TRPHLVANR.M	N	74.79	1062.6	11.2	355.213	3	2.55	F6:328	6	319	327
23	20624	P0C6B6|VM2AL_TRIAB	S.HDNVQLLTGMIFNEK.I	Y	60.47	1757.88	-24.5	879.924	2	16.58	F5:2597	8	280	294
23	20624	P0C6B6|VM2AL_TRIAB	K.IYEIANNLNVDYRPM(+15.99)K(+226.08).I	Y	53.58	2194.05	21.1	732.374	3	14.08	F6:2224	5	221	236	Oxidation (M); Biotinylation
23	20624	P0C6B6|VM2AL_TRIAB	R.FSDC(+57.02)SLNQYSNDIIY.N	Y	53.38	1837.78	31.4	919.928	2	13.34	F4:2094	4	366	380	Carbamidomethylation
23	20624	P0C6B6|VM2AL_TRIAB	K.IYEIANNLNVDYRPMT(sub K)IR.V	Y	51.71	2194.12	-0.2	732.381	3	14.28	F5:2261	3	221	238	Mutation
23	20624	P0C6B6|VM2AL_TRIAB	R.SVGIVR.D	N	45.96	629.386	2.1	315.701	2	3.76	F5:537	4	310	315
23	20624	P0C6B6|VM2AL_TRIAB	R.SVGIVK(sub R)DHR.T	N	43.41	1009.57	-30.3	505.775	2	3.62	F5:512	1	310	318	Mutation
23	20624	P0C6B6|VM2AL_TRIAB	R.SVGIVQ(sub R)DHR.T	N	39.09	1009.53	5.5	505.775	2	3.58	F4:481	11	310	318	Mutation
23	20624	P0C6B6|VM2AL_TRIAB	K.LTPGSQC(+57.02)AE(+37.96)GLC(+57.02)C(+57.02)AQC(+57.02)K.F	Y	35.34	1976.76	21.5	989.409	2	4.17	F6:600	12	434	450	Carbamidomethylation; Replacement of proton by potassium
23	20624	P0C6B6|VM2AL_TRIAB	P.G(+316.20)SQC(+57.02)AEGLC(+57.02)C(+57.02)AQC(+57.02)K.F	Y	33.04	1943.83	-29.1	648.93	3	6.96	F5:1089	1	437	450	Levuglandinyl-lysine pyrrole adduct; Carbamidomethylation
23	20624	P0C6B6|VM2AL_TRIAB	R.C(+57.02)P(sub I)Q(sub E)LVMVADHR.M	Y	29.96	1324.64	18.4	663.338	2	17.38	F5:2712	6	195	205	Carbamidomethylation; Mutation
23	20624	P0C6B6|VM2AL_TRIAB	A.NC(+57.02)QNPC(+57.02)C(+57.02)DATTC(+57.02)K(+339.16)LTPGSQC(+57.02)AEGLC(+57.02)C(+57.02)AQC(+57.02)K.F	Y	29.81	3887.54	31.4	972.923	4	6.69	F4:1017	1	421	450	Carbamidomethylation; N-biotinyl-6-aminohexanoyl
23	20624	P0C6B6|VM2AL_TRIAB	K.RSVGIVQ(sub R)DHR.T	N	29.68	1165.63	26.4	389.561	3	3.09	F5:418	2	309	318	Mutation
23	20624	P0C6B6|VM2AL_TRIAB	R.MYTKYDA(sub G)A(sub D)K.T	N	28.71	1089.52	-3.8	364.178	3	3.46	F6:474	1	206	214	Mutation
18	20591	P0DM87|VM2_TRIST	R.LTPGSQC(+57.02)AEGLC(+57.02)C(+57.02)EQC(+57.02)R.F	Y	107.95	2024.82	7.2	1013.42	2	6.81	F4:1038	15	434	450	Carbamidomethylation
18	20591	P0DM87|VM2_TRIST	R.HDNAQLLTGMIFNEK.I	N	91.7	1729.85	-3.9	577.62	3	14.57	F6:2298	16	280	294
18	20591	P0DM87|VM2_TRIST	K.RHDNAQLLTGMIFNEK.I	N	78.07	1885.95	-2.3	629.655	3	13.4	F4:2102	20	279	294
18	20591	P0DM87|VM2_TRIST	R.SVGIVR.D	N	45.96	629.386	2.1	315.701	2	3.76	F5:537	4	310	315
18	20591	P0DM87|VM2_TRIST	R.Y(sub P)HFVANR.M	Y	45.55	905.451	0.7	453.733	2	4.04	F4:564	1	321	327	Mutation
18	20591	P0DM87|VM2_TRIST	R.SVGIVK(sub R)DHR.T	N	43.41	1009.57	-30.3	505.775	2	3.62	F5:512	1	310	318	Mutation
18	20591	P0DM87|VM2_TRIST	P.H(+163.05)FVANR.M	N	40.71	905.433	31.3	302.828	3	4.11	F5:597	5	322	327	Phenethyl isothiocyanate
18	20591	P0DM87|VM2_TRIST	R.S(sub T)RY(sub P)HFVANR.M	Y	39.83	1148.58	6.8	383.871	3	3.69	F6:514	1	319	327	Mutation
18	20591	P0DM87|VM2_TRIST	R.SVGIVQ(sub R)DHR.T	N	39.09	1009.53	5.5	505.775	2	3.58	F4:481	11	310	318	Mutation
18	20591	P0DM87|VM2_TRIST	R.H(+57.02)D(+43.99)NAQLLTGMIFNEK.I	N	30.97	1830.86	39.1	611.317	3	14.83	F4:2313	2	280	294	Carbamidomethylation (DHKE X@N-term); Carboxylation (DKW)
18	20591	P0DM87|VM2_TRIST	K.RSVGIVQ(sub R)DHR.T	N	29.68	1165.63	26.4	389.561	3	3.09	F5:418	2	309	318	Mutation
17	20555	Q3HTN2|VM3SB_TRIST	R.HDC(+57.02)AQLLTAIDFDGPTIGR.A	Y	102.73	2099.01	-6.9	700.673	3	15.85	F5:2493	9	281	299	Carbamidomethylation
17	20555	Q3HTN2|VM3SB_TRIST	K.LHSWVEC(+57.02)ESGEC(+57.02)C(+57.02)EQC(+57.02)R.F	N	102.58	2224.84	11.8	742.629	3	6.97	F4:1061	14	431	447	Carbamidomethylation
17	20555	Q3HTN2|VM3SB_TRIST	R.LFC(+57.02)TYIYDINLC(+57.02)R.Y	Y	91.63	1749.82	14.3	875.931	2	16.68	F5:2612	18	554	566	Carbamidomethylation
17	20555	Q3HTN2|VM3SB_TRIST	K.YIPC(+57.02)AQEDVK.C	N	74.15	1221.57	11.3	611.799	2	5.69	F4:847	8	541	550	Carbamidomethylation
17	20555	Q3HTN2|VM3SB_TRIST	R.LL(sub F)C(+57.02)TYIYDINLC(+57.02)R.Y	Y	53.62	1715.84	7.3	858.932	2	16.16	F5:2536	13	554	566	Carbamidomethylation; Mutation
17	20555	Q3HTN2|VM3SB_TRIST	K.NLKPWVFQMVNSVHQIF(sub Y)R.S	N	39.97	2242.18	-5.7	561.55	4	21.17	F5:3242	13	217	234	Mutation
17	20555	Q3HTN2|VM3SB_TRIST	R.H(+57.02)(+57.02)D(+14.02)C(+57.02)AQLLTAIDFDGPTIGR.A	Y	37.8	2227.07	5.6	557.778	4	14.89	F5:2351	13	281	299	Carbamidomethylation (DHKE X@N-term); Methyl ester; Carbamidomethylation
17	20555	Q3HTN2|VM3SB_TRIST	K.YIPC(+57.02)AQK(sub E)DVK.C	N	32.67	1220.62	5.1	407.884	3	3.78	F4:518	2	541	550	Carbamidomethylation; Mutation
13	20400	Q6H3D6|PA2HD_TRIST	K.YGC(+57.02)NC(+57.02)GMAGR.G	N	111.8	1144.42	2.3	573.219	2	3.21	F6:433	8	40	49	Carbamidomethylation
13	20400	Q6H3D6|PA2HD_TRIST	K.DVC(+57.02)EC(+57.02)DKAVATC(+57.02)FR.D	N	88.83	1729.72	6.7	577.585	3	7.78	F5:1227	8	99	112	Carbamidomethylation
13	20400	Q6H3D6|PA2HD_TRIST	K.YGC(+57.02)N(+.98)C(+57.02)GMAGR.G	N	70.29	1145.41	12.1	573.717	2	3.6	F5:508	5	40	49	Carbamidomethylation; Deamidation (NQ)
13	20400	Q6H3D6|PA2HD_TRIST	K.YGC(+57.02)NC(+57.02)GM(+15.99)AGR.G	N	60.47	1160.42	6.4	581.219	2	2.11	F4:256	8	40	49	Carbamidomethylation; Oxidation (M)
13	20400	Q6H3D6|PA2HD_TRIST	K.AVATC(+57.02)FR.D	N	54.16	823.401	7.3	412.711	2	4.36	F6:633	15	106	112	Carbamidomethylation
13	20400	Q6H3D6|PA2HD_TRIST	G.HLLQLR.K	Y	52.2	778.481	13.5	390.253	2	6.08	F6:928	20	17	22
13	20400	Q6H3D6|PA2HD_TRIST	K.Y(+27.99)GC(+57.02)NC(+57.02)GMAGR.G	N	51.29	1172.42	2.6	587.217	2	5.35	F6:806	1	40	49	Formylation; Carbamidomethylation
13	20400	Q6H3D6|PA2HD_TRIST	K.YGC(+57.02)N(+.98)C(+57.02)GM(+15.99)AGR.G	N	49.88	1161.4	-2.6	581.706	2	2.39	F4:296	2	40	49	Carbamidomethylation; Deamidation (NQ); Oxidation (M)
13	20400	Q6H3D6|PA2HD_TRIST	R.C(+57.02)C(+57.02)SIHN(+30.01)C(+57.02)C(+57.02)YGK.V	N	45.7	1487.54	-11.5	744.769	2	8.47	F6:1328	12	59	69	Carbamidomethylation; Hydroxymethyl
13	20400	Q6H3D6|PA2HD_TRIST	K.YGC(+57.02)NCGP(sub M)AGR.G	N	41.42	1053.41	-1.4	527.712	2	3.46	F6:473	1	40	49	Carbamidomethylation; Mutation
13	20400	Q6H3D6|PA2HD_TRIST	R.GQPVDGTDRC(+57.02)C(+57.02)F(sub S)IHNCCYGK.V	Y	40.79	2328.95	-6.8	777.319	3	5.24	F4:774	1	50	69	Carbamidomethylation; Mutation
13	20400	Q6H3D6|PA2HD_TRIST	K.Y(+28.03)GC(+57.02)NC(+57.02)GMAGR.G	N	37.96	1172.45	-30.7	587.216	2	5.33	F4:789	1	40	49	Ethylation; Carbamidomethylation
13	20400	Q6H3D6|PA2HD_TRIST	K.VN(+.98)GC(+57.02)SPK.W	Y	37.66	761.338	6.7	381.679	2	1.35	F5:157	1	70	76	Deamidation (NQ); Carbamidomethylation
13	20400	Q6H3D6|PA2HD_TRIST	G.QPVD(-15.99)GTDRC(+57.02)C(+57.02)SIHNC(+57.02)C(+57.02)YGK.V	Y	36.17	2309.94	-6.7	578.488	4	4.9	F6:728	5	51	69	Deoxy; Carbamidomethylation
13	20400	Q6H3D6|PA2HD_TRIST	G.H(+27.99)LLQLR.K	Y	32.62	806.476	8.9	404.249	2	9.08	F6:1429	3	17	22	Formylation (Protein N-term)
13	20400	Q6H3D6|PA2HD_TRIST	R.GQPVDGTDT(sub R)C(+57.02)C(+57.02)SIHNC(+57.02)C(+57.02)YGK.V	Y	30.67	2327.9	17.9	1164.98	2	4.71	F4:684	1	50	69	Carbamidomethylation; Mutation
13	20400	Q6H3D6|PA2HD_TRIST	K.YGC(+57.02)NC(+57.02)GMAGR(+43.04).G	N	30.32	1187.46	-28.6	594.722	2	2.3	F5:293	3	40	49	Carbamidomethylation; Carboxyl modification with ethanolamine
13	20400	Q6H3D6|PA2HD_TRIST	R.DNLD(+14.02)TYK(+57.02)K(+57.02).R	N	30.13	1123.55	-30.8	562.765	2	3.66	F6:509	3	113	120	Methyl ester; Carbamidomethylation (DHKE X@N-term)
13	20400	Q6H3D6|PA2HD_TRIST	A.VLLLGVEGHLLQLR.K	Y	30.1	1558.96	20.2	390.754	4	5.83	F6:883	1	9	22
13	20400	Q6H3D6|PA2HD_TRIST	K.E(+57.02)PILSYGK(+210.20)YGC(+57.02)NC(+57.02)GMAGR.G	Y	28.12	2299.12	-111	575.722	4	3.34	F6:456	1	32	49	Carbamidomethylation (DHKE X@N-term); Myristoylation; Carbamidomethylation
31	20796	Q8AWX7|VM2AG_GLOHA	R.GDDLDDYC(+57.02)NGISAGC(+57.02)PR.N	N	117.99	1883.74	5.9	942.884	2	8.77	F6:1379	7	467	483	Carbamidomethylation
31	20796	Q8AWX7|VM2AG_GLOHA	I.ARGDDLDDYC(+57.02)NGISAGC(+57.02)PR.N	N	109.45	2110.88	2.7	704.636	3	8.17	F5:1291	16	465	483	Carbamidomethylation
31	20796	Q8AWX7|VM2AG_GLOHA	R.GDDLDDYC(+57.02)N(+.98)GISAGC(+57.02)PR.N	N	62.97	1884.73	5	943.375	2	8.64	F5:1372	6	467	483	Carbamidomethylation; Deamidation (NQ)
31	20796	Q8AWX7|VM2AG_GLOHA	R.GDDLDDYC(+57.02)N(-17.03)GISAGC(+57.02)PR.N	N	59.27	1866.71	5.2	934.37	2	9.64	F5:1544	4	467	483	Carbamidomethylation; Ammonia-loss (N)
31	20796	Q8AWX7|VM2AG_GLOHA	I.ARGDDLDDYC(+57.02)N(+.98)GISAGC(+57.02)PR.N	N	54.53	2111.86	3.3	704.964	3	7.93	F6:1233	8	465	483	Carbamidomethylation; Deamidation (NQ)
31	20796	Q8AWX7|VM2AG_GLOHA	I.ARGDDLDDYC(+57.02)N(-17.03)GISAGC(+57.02)PR.N	N	50.49	2093.85	6	698.962	3	8.64	F6:1356	10	465	483	Carbamidomethylation; Ammonia-loss (N)
31	20796	Q8AWX7|VM2AG_GLOHA	R.SVGIVR.D	N	45.96	629.386	2.1	315.701	2	3.76	F5:537	4	314	319
31	20796	Q8AWX7|VM2AG_GLOHA	R.FSDC(+57.02)SLNQYLSDIIHH(sub N)PT(sub L)A.S	Y	30.98	2217.02	29.5	555.278	4	18.4	F4:2826	1	370	388	Carbamidomethylation; Mutation
31	20796	Q8AWX7|VM2AG_GLOHA	K.VPAM(+15.99)(sub L)PKR.A	Y	29.45	813.453	-27	407.723	2	4.22	F5:617	3	39	45	Oxidation (M); Mutation
31	20796	Q8AWX7|VM2AG_GLOHA	R.MYTKYDA(sub G)A(sub D)K.T	N	28.71	1089.52	-3.8	364.178	3	3.46	F6:474	1	210	218	Mutation
15	20291	J3SEZ3|PDE1_CROAD	R.NPAWWGGQPIWHTATYQGLK.A	Y	82.59	2310.13	5.1	771.056	3	16.29	F5:2556	9	226	245
15	20291	J3SEZ3|PDE1_CROAD	R.LWNYFHTTLIPK.Y	Y	64.89	1531.82	5	511.616	3	15.03	F6:2365	10	699	710
15	20291	J3SEZ3|PDE1_CROAD	K.MASGC(+57.02)SC(+57.02)DDKC(+57.02)TER.Q	Y	60.19	1675.61	9.2	559.548	3	1.82	F5:224	7	45	58	Carbamidomethylation
15	20291	J3SEZ3|PDE1_CROAD	R.AGYLET(sub N)WDSLMPNINK.L	Y	57.39	1850.89	2.6	926.453	2	18.02	F6:2796	14	151	166	Mutation
15	20291	J3SEZ3|PDE1_CROAD	K.IPIPTHYFVVLTSC(+57.02)ENQINTPLNC(+57.02)LGPLK.V	Y	54.13	3337.72	-0.6	835.437	4	20.12	F5:3097	19	749	777	Carbamidomethylation
15	20291	J3SEZ3|PDE1_CROAD	K.TFLPIFVNQ(sub P)VN	Y	53.49	1290.7	7.9	646.361	2	18.34	F4:2817	11	841	851	Mutation
15	20291	J3SEZ3|PDE1_CROAD	K.AATYFWPGSEVK.I	Y	51.76	1354.66	6.6	678.34	2	12.28	F4:1933	2	246	257
15	20291	J3SEZ3|PDE1_CROAD	K.ALQMADM(sub R)TLGMLMEGLK.Q	Y	50.17	1851.9	1.8	618.307	3	20.7	F6:3170	1	321	337	Mutation
15	20291	J3SEZ3|PDE1_CROAD	K.ALQMADQ(sub R)TLGMLMEGLK.Q	Y	49.78	1848.91	16.7	925.48	2	20.6	F4:3132	15	321	337	Mutation
15	20291	J3SEZ3|PDE1_CROAD	K.ALQMADK(sub R)TLGMLMEGLK.Q	Y	48.25	1848.95	12	617.332	3	20.63	F4:3136	4	321	337	Mutation
15	20291	J3SEZ3|PDE1_CROAD	K.SIPFEAR.V	Y	46.99	818.429	-10.3	410.217	2	7.01	F4:1069	1	272	278
15	20291	J3SEZ3|PDE1_CROAD	R.VRDVELLTGLNFYSGLK.Q	Y	46.74	1923.05	-5.5	642.019	3	17.49	F6:2721	1	814	830
15	20291	J3SEZ3|PDE1_CROAD	K.SMQAIFLAHGPGFNEK.N	Y	38.66	1745.86	22.4	582.972	3	13.23	F5:2103	2	470	485
15	20291	J3SEZ3|PDE1_CROAD	A.K(+42.01)RPDFLT(+79.97)LYIEEPDTTGHK.Y	Y	38.64	2381.13	16.8	596.3	4	12.89	F6:2041	4	292	310	Acetylation (N-term); Phosphorylation (STY)
15	20291	J3SEZ3|PDE1_CROAD	R.VRDVELLTGLNFYSGLKQPLPETLQLK.T	Y	37.94	3070.71	33.1	768.709	4	19.26	F4:2948	7	814	840
15	20291	J3SEZ3|PDE1_CROAD	E.SVQPQVSC(+57.02)R.Y	Y	36.83	1059.51	8.4	530.768	2	3.34	F4:441	1	27	35	Carbamidomethylation
15	20291	J3SEZ3|PDE1_CROAD	K.VLSFILPHRPDNSESC(+57.02)ADTL(sub S)PENLWVEER.I	Y	36.3	3422.66	-10.6	856.662	4	17.37	F6:2705	1	778	806	Carbamidomethylation; Mutation
15	20291	J3SEZ3|PDE1_CROAD	K.AR(sub K)RPDFLTLW(sub Y)IEEPDTTGHK.Y	Y	29.42	2381.21	-20.9	596.298	4	13.04	F5:2073	1	291	310	Mutation
15	20291	J3SEZ3|PDE1_CROAD	K.Q(-17.03)PLPETLQLK.T	Y	28.1	1148.64	34.9	575.349	2	13.73	F5:2179	1	831	840	Pyro-glu from Q
19	20526	P20164|VM3HB_PROFL	K.LHSWVKC(+57.02)ESGEC(+57.02)C(+57.02)DQC(+57.02)R.F	N	95.9	2209.88	-16.1	737.621	3	6.38	F4:963	6	436	452	Carbamidomethylation
19	20526	P20164|VM3HB_PROFL	K.YIPC(+57.02)AQEDVK.C	N	74.15	1221.57	11.3	611.799	2	5.69	F4:847	8	546	555	Carbamidomethylation
19	20526	P20164|VM3HB_PROFL	E.SC(+57.02)TGQSADC(+57.02)PTDR.F	Y	73.62	1453.56	0.7	727.786	2	2.24	F5:282	4	472	484	Carbamidomethylation
19	20526	P20164|VM3HB_PROFL	H.KPQ(+.98)C(+57.02)ILNAPSK.T	Y	51.47	1255.66	16.7	628.847	2	4.99	F4:732	23	386	396	Deamidation (NQ); Carbamidomethylation
19	20526	P20164|VM3HB_PROFL	E.SEC(+57.02)DIPD(sub E)SC(+57.02)TGQSADC(+57.02)PTDR.F	Y	46.61	2269.85	-1.6	1135.93	2	6.19	F5:958	18	465	484	Carbamidomethylation; Mutation
19	20526	P20164|VM3HB_PROFL	E.SEC(+57.02)DIPD(sub E)SC(+57.02)TGQSADC(+57.02)PTDRFHR.N	Y	43.28	2710.08	25.9	678.545	4	7.09	F4:1082	8	465	487	Carbamidomethylation; Mutation
19	20526	P20164|VM3HB_PROFL	K.TDIVSPPVC(+57.02)GNELLEAG.E	Y	39.74	1769.85	23.4	885.953	2	12.37	F6:1959	4	397	413	Carbamidomethylation
19	20526	P20164|VM3HB_PROFL	C.ILNAPSK.T	N	37.52	741.438	9.7	371.73	2	3.58	F6:495	2	390	396
19	20526	P20164|VM3HB_PROFL	K.YIPC(+57.02)AQK(sub E)DVK.C	N	32.67	1220.62	5.1	407.884	3	3.78	F4:518	2	546	555	Carbamidomethylation; Mutation
19	20526	P20164|VM3HB_PROFL	K.GDKYFH(sub Y)C(+57.02)R.K	N	29.85	1081.48	6.7	361.502	3	3.03	F5:407	2	533	540	Carbamidomethylation; Mutation
25	20515	Q9YGP1|LECG_TRIST	K.YKPGC(+57.02)HLASFHR.L	N	81.52	1471.71	20	368.943	4	4.43	F4:631	9	57	68	Carbamidomethylation
25	20515	Q9YGP1|LECG_TRIST	R.KYKPGC(+57.02)HLASFHR.L	N	81.26	1599.81	9.4	400.963	4	3.83	F6:540	12	56	68	Carbamidomethylation
25	20515	Q9YGP1|LECG_TRIST	R.SC(+57.02)TDYLNWDK.N	Y	80.98	1300.54	-2.6	651.275	2	10.14	F6:1603	9	108	117	Carbamidomethylation
25	20515	Q9YGP1|LECG_TRIST	K.DFSWEWTDR.S	N	75.94	1240.51	16	621.275	2	13.86	F5:2199	10	99	107
25	20515	Q9YGP1|LECG_TRIST	R.WNDQVC(+57.02)ESK.N	N	73.61	1164.49	4.5	583.253	2	4.32	F4:613	6	141	149	Carbamidomethylation
25	20515	Q9YGP1|LECG_TRIST	K.IFDEPKTWEDAEMFC(+57.02)R.K	Y	52.69	2072.9	-7.9	691.968	3	15.07	F5:2377	14	40	55	Carbamidomethylation
25	20515	Q9YGP1|LECG_TRIST	K.TWED(+14.02)AEMFC(+57.02)R.K	N	49.74	1357.54	-0.9	679.778	2	11.49	F5:1834	4	46	55	Methyl ester; Carbamidomethylation
25	20515	Q9YGP1|LECG_TRIST	K.IFDEPKTWEDAEMFC(+57.02)RK.Y	Y	49.47	2200.99	-5.7	551.252	4	13.72	F6:2170	12	40	56	Carbamidomethylation
25	20515	Q9YGP1|LECG_TRIST	K.KDFSWEWTDR.S	N	38.63	1368.61	8.5	457.214	3	11	F4:1728	1	98	107
39	20197	Q90W54|OXLA_GLOBL	R.FDEIVGGMDKLPTSMYR.A	Y	75.67	1957.93	-7.8	653.645	3	14.1	F4:2206	5	251	267
39	20197	Q90W54|OXLA_GLOBL	K.STTDLPSR.F	N	75.54	875.435	3	438.726	2	3.42	F5:476	6	364	371
39	20197	Q90W54|OXLA_GLOBL	K.RFDEIVGGMDKLPTSMYR.A	Y	69.43	2114.03	22.8	705.7	3	14.16	F5:2244	10	250	267
39	20197	Q90W54|OXLA_GLOBL	K.YPVKPSEEGK.S	N	68.62	1132.58	-3.7	378.531	3	3.11	F4:402	6	160	169
39	20197	Q90W54|OXLA_GLOBL	K.KDPGVLKYPVKPSEEGK.S	N	58.57	1870.02	3	468.514	4	6.15	F6:941	2	153	169
39	20197	Q90W54|OXLA_GLOBL	A.DDRNPLEEC(+57.02)FR.E	N	57.91	1449.63	36.8	484.235	3	9.13	F4:1429	1	20	30	Carbamidomethylation
39	20197	Q90W54|OXLA_GLOBL	K.LPTSMYR.A	N	56.62	866.432	8.8	434.227	2	6.3	F6:964	4	261	267
39	20197	Q90W54|OXLA_GLOBL	K.YP(+31.99)VKPSEEGK.S	N	50.17	1164.57	-11.8	389.191	3	3.25	F4:428	5	160	169	Dihydroxy
39	20197	Q90W54|OXLA_GLOBL	K.IFLTC(+57.02)TK.K	N	47.61	881.468	3.7	441.743	2	7.32	F6:1133	7	345	351	Carbamidomethylation
39	20197	Q90W54|OXLA_GLOBL	K.YPVK(+31.99)PSEEGK.S	N	31.85	1164.57	-9.2	389.192	3	3.32	F5:459	1	160	169	Dihydroxy
39	20197	Q90W54|OXLA_GLOBL	K.NAQ(sub E)KVTVVYQTPAK.E	Y	30.57	1545.85	5.8	773.938	2	7.63	F4:1173	1	285	298	Mutation
39	20197	Q90W54|OXLA_GLOBL	K.RFD(+14.02)E(+14.02)IVGGMDKLPTSMYR.A	Y	28.75	2142.06	0.2	715.028	3	16.79	F4:2599	1	250	267	Methyl ester
42	20206	Q6WP39|OXLA_TRIST	K.STTDLPSR.F	N	75.54	875.435	3	438.726	2	3.42	F5:476	6	364	371
42	20206	Q6WP39|OXLA_TRIST	K.YPVKPSEEGK.S	N	68.62	1132.58	-3.7	378.531	3	3.11	F4:402	6	160	169
42	20206	Q6WP39|OXLA_TRIST	R.KFNLQLNEFSQENDNAWHFVK.N	Y	66.99	2607.25	3.5	652.822	4	15.89	F5:2498	3	122	142
42	20206	Q6WP39|OXLA_TRIST	K.FNLQLNEFSQENDNAWHFVK.N	Y	63.25	2479.16	-16.5	827.379	3	17.06	F4:2637	8	123	142
42	20206	Q6WP39|OXLA_TRIST	K.KDPGVLKYPVKPSEEGK.S	N	58.57	1870.02	3	468.514	4	6.15	F6:941	2	153	169
42	20206	Q6WP39|OXLA_TRIST	A.DDRNPLEEC(+57.02)FR.E	N	57.91	1449.63	36.8	484.235	3	9.13	F4:1429	1	20	30	Carbamidomethylation
42	20206	Q6WP39|OXLA_TRIST	K.LPTSMYR.A	N	56.62	866.432	8.8	434.227	2	6.3	F6:964	4	261	267
42	20206	Q6WP39|OXLA_TRIST	K.YP(+31.99)VKPSEEGK.S	N	50.17	1164.57	-11.8	389.191	3	3.25	F4:428	5	160	169	Dihydroxy
42	20206	Q6WP39|OXLA_TRIST	K.IFLTC(+57.02)TK.K	N	47.61	881.468	3.7	441.743	2	7.32	F6:1133	7	345	351	Carbamidomethylation
42	20206	Q6WP39|OXLA_TRIST	K.S(sub F)NLE(sub Q)LNEFSQENDNAWHFVK.N	Y	42.56	2420.1	34.4	807.736	3	17.31	F6:2696	1	123	142	Mutation
42	20206	Q6WP39|OXLA_TRIST	K.FG(sub N)LQLNEFSQENDNAWHFVK.N	Y	42.46	2422.13	-6.7	808.38	3	17.41	F5:2716	1	123	142	Mutation
42	20206	Q6WP39|OXLA_TRIST	K.F(+57.02)NLQLNE(+14.02)FSQENDNAWHFVK.N	Y	42.31	2550.19	42.1	638.582	4	15.9	F4:2472	2	123	142	Carbamidomethylation (DHKE X@N-term); Methyl ester
42	20206	Q6WP39|OXLA_TRIST	K.F(+71.04)NLQLNEFSQENDNAWHFVK.N	Y	39.74	2550.19	29.4	638.574	4	15.94	F4:2478	5	123	142	Propionamide (K X@N-term)
42	20206	Q6WP39|OXLA_TRIST	K.YPVK(+31.99)PSEEGK.S	N	31.85	1164.57	-9.2	389.192	3	3.32	F5:459	1	160	169	Dihydroxy
26	22399	P60623|CRVP_TRIST	R.MEWYPEAADNAER.W	Y	95.92	1580.66	-3.6	791.333	2	9.91	F6:1569	17	51	63
26	22399	P60623|CRVP_TRIST	R.SVNPTASNMLR.M	N	71.15	1188.59	22.9	595.317	2	7.37	F5:1156	11	40	50
26	22399	P60623|CRVP_TRIST	R.RSVNPTASNMLR.M	N	59.12	1344.69	9.8	449.243	3	6.06	F5:937	11	39	50
26	22399	P60623|CRVP_TRIST	K.TATPYTSGTPC(+57.02)GDC(+57.02)PSDC(+57.02)DNGLC(+57.02)TNPC(+57.02)TR.E	Y	57.38	3234.24	8.2	1079.1	3	7.53	F4:1157	11	169	197	Carbamidomethylation
26	22399	P60623|CRVP_TRIST	G.NVDFDSESPR.K	N	43.79	1164.5	14.7	583.268	2	5.96	F5:919	4	13	22
26	22399	P60623|CRVP_TRIST	N.GLC(+57.02)TNPC(+57.02)TR.E	N	41.54	1077.47	6.8	539.746	2	3.82	F5:549	1	189	197	Carbamidomethylation
26	22399	P60623|CRVP_TRIST	K.TATPYTSGTPC(+57.02)GDC(+57.02)PSDC(+57.02)DN.G	Y	39.2	2174.78	17.6	1088.42	2	5.47	F6:825	7	169	188	Carbamidomethylation
26	22399	P60623|CRVP_TRIST	R.ENP(sub K)FTNC(+57.02)NTMVQQSSC(+57.02)QDNYMK.T	Y	32.38	2695.08	13.9	899.379	3	10.15	F4:1591	3	198	219	Carbamidomethylation; Mutation
26	22399	P60623|CRVP_TRIST	R.VIEGIK(+27.99).C	N	31.99	685.401	17.8	343.714	2	4.44	F5:657	4	79	84	Formylation
26	22399	P60623|CRVP_TRIST	K.CP(sub G)ENIYMSS(sub P)YPMK.W	N	31.56	1561.66	-23.2	781.82	2	12.63	F5:2014	1	85	97	Mutation
26	22399	P60623|CRVP_TRIST	S.LRRSC(sub V)NPTASNMLR.M	N	30.25	1617.82	-41.5	809.883	2	7.29	F6:1129	1	37	50	Mutation
52	20603	Q2UXQ5|VM3E2_ECHOC	K.LHSWVEC(+57.02)ESGEC(+57.02)C(+57.02)DQC(+57.02)R.F	N	131.22	2210.82	-2.2	1106.42	2	7.17	F5:1122	19	439	455	Carbamidomethylation
52	20603	Q2UXQ5|VM3E2_ECHOC	K.LHSWVEC(+57.02)ESGEC(+57.02)C(+57.02)D(-18.01)QC(+57.02)R.F	N	71.04	2192.81	-6.9	731.94	3	7.07	F4:1079	2	439	455	Carbamidomethylation; Dehydration
52	20603	Q2UXQ5|VM3E2_ECHOC	R.KIPC(+57.02)APKDEK.C	N	62.11	1184.62	-25.5	593.303	2	3.57	F5:504	8	549	558	Carbamidomethylation
52	20603	Q2UXQ5|VM3E2_ECHOC	R.LGNTYAYC(+57.02)R.K	Y	41.62	1116.5	20.3	559.27	2	4.67	F6:691	3	535	543	Carbamidomethylation
52	20603	Q2UXQ5|VM3E2_ECHOC	R.L(+42.01)GNTYAY(+15.99)C(+57.02)R.K	Y	35.69	1174.51	-18.9	588.25	2	5.06	F5:769	4	535	543	Acetylation (N-term); Hydroxylation; Carbamidomethylation
52	20603	Q2UXQ5|VM3E2_ECHOC	R.L(+42.01)GNTY(+15.99)AYC(+57.02)RK.E	Y	33.96	1302.6	-51.5	652.275	2	3.67	F4:498	2	535	544	Acetylation (N-term); Hydroxylation; Carbamidomethylation
63	20427	Q98UF9|VM3H3_BOTJA	K.LHSWVEC(+57.02)ESGEC(+57.02)C(+57.02)DQC(+57.02)R.F	N	131.22	2210.82	-2.2	1106.42	2	7.17	F5:1122	19	437	453	Carbamidomethylation
63	20427	Q98UF9|VM3H3_BOTJA	K.LHSWVEC(+57.02)ESGEC(+57.02)C(+57.02)D(-18.01)QC(+57.02)R.F	N	71.04	2192.81	-6.9	731.94	3	7.07	F4:1079	2	437	453	Carbamidomethylation; Dehydration
63	20427	Q98UF9|VM3H3_BOTJA	R.FK(+27.99)GAGTEC(+57.02)R.A	N	42.35	1052.47	2.4	527.244	2	3.95	F4:548	3	454	462	Formylation; Carbamidomethylation
63	20427	Q98UF9|VM3H3_BOTJA	K.IYES(sub I)VNA(sub I)LNEIFR.Y	Y	36.48	1566.8	26.3	784.43	2	17.35	F4:2677	1	226	238	Mutation
63	20427	Q98UF9|VM3H3_BOTJA	R.FKGAGTEC(+57.02)R.A	N	31.93	1024.48	-4.7	513.243	2	2.12	F6:264	6	454	462	Carbamidomethylation
63	20427	Q98UF9|VM3H3_BOTJA	R.TDIVSPPVC(+57.02)GNELLEV(sub M)GEEC(+57.02)DC(+57.02)GSPR.N	Y	30.75	2888.26	-1.8	963.76	3	15.59	F6:2451	3	398	423	Carbamidomethylation; Mutation
63	20427	Q98UF9|VM3H3_BOTJA	N.GDKYFH(sub Y)C(+57.02)R.K	N	29.85	1081.48	6.7	361.502	3	3.03	F5:407	2	534	541	Carbamidomethylation; Mutation
47	20708	G3DT18|PA2A_BOTMO	R.C(+57.02)C(+57.02)FVHDC(+57.02)C(+57.02)YGK.V	N	85.7	1504.54	1.7	502.52	3	5.27	F4:779	6	59	69	Carbamidomethylation
47	20708	G3DT18|PA2A_BOTMO	K.YWFYPAK.N	N	82.15	973.47	6.1	487.745	2	12.24	F6:1938	19	123	129
47	20708	G3DT18|PA2A_BOTMO	R.D(-15.99)NKDTYDNKYWFYPAK.N	Y	42.49	2050.94	3.6	1026.48	2	13.2	F6:2090	2	114	129	Deoxy
47	20708	G3DT18|PA2A_BOTMO	R.DNKD(-15.99)TYDNKYWFYPAK.N	Y	41.95	2050.94	6.3	684.659	3	13.24	F5:2104	9	114	129	Deoxy
47	20708	G3DT18|PA2A_BOTMO	R.DNKDTF(sub Y)DNKYWFYPAK.N	Y	39.33	2050.94	3.3	684.657	3	13.26	F5:2106	2	114	129	Mutation
47	20708	G3DT18|PA2A_BOTMO	R.DNKV(sub D)TYDNKYWFYPAK.N	Y	38.35	2050.98	-9.2	1026.49	2	13.21	F4:2073	3	114	129	Mutation
47	20708	G3DT18|PA2A_BOTMO	D.D(sub N)KDTYDNKYWFYPAK.N	Y	33.37	1952.89	34.4	489.248	4	12.02	F6:1905	2	115	129	Mutation
47	20708	G3DT18|PA2A_BOTMO	D.N(+.98)KDTYDNKYWFYPAK.N	Y	33.16	1952.89	27.5	489.244	4	11.98	F6:1899	1	115	129	Deamidation (NQ)
47	20708	G3DT18|PA2A_BOTMO	R.DNKDL(sub T)YDNKYWFYPAK.N	Y	30.03	2078.97	6	694.003	3	13.79	F5:2188	3	114	129	Mutation
47	20708	G3DT18|PA2A_BOTMO	R.DNKN(sub D)TYQ(sub D)NKYWFYPAK.N	Y	29.82	2078.98	-0.1	694.002	3	13.56	F6:2146	1	114	129	Mutation
47	20708	G3DT18|PA2A_BOTMO	R.VAATC(+57.02)FRD(+57.02)NK(+14.02)(+42.01).D	N	28.83	1293.61	42.3	432.23	3	6.64	F4:1006	2	107	116	Carbamidomethylation; Carbamidomethylation (DHKE X@N-term); Methyl ester; Acetylation (K)
49	20193	Q6TGQ8|OXLA_BOTMO	K.STTDLPSR.F	N	75.54	875.435	3	438.726	2	3.42	F5:476	6	352	359
49	20193	Q6TGQ8|OXLA_BOTMO	K.FWEDDGIHGGK.S	N	58.61	1259.56	25.5	420.87	3	6.97	F4:1062	4	341	351
49	20193	Q6TGQ8|OXLA_BOTMO	A.DDRNPLEEC(+57.02)FR.E	N	57.91	1449.63	36.8	484.235	3	9.13	F4:1429	1	8	18	Carbamidomethylation
49	20193	Q6TGQ8|OXLA_BOTMO	K.KFWEDDGIHGGK.S	N	48.3	1387.65	-3.8	463.556	3	6.38	F4:964	1	340	351
49	20193	Q6TGQ8|OXLA_BOTMO	K.IFLTC(+57.02)TK.K	N	47.61	881.468	3.7	441.743	2	7.32	F6:1133	7	333	339	Carbamidomethylation
49	20193	Q6TGQ8|OXLA_BOTMO	K.YAMGGITTFTPYQFQHFSEALTAPVG(sub D)R.I	Y	46.25	2989.44	8.7	997.497	3	19.9	F5:3066	5	431	457	Mutation
49	20193	Q6TGQ8|OXLA_BOTMO	R.IYFAGEYTAQAHGWIDSTIK.W	N	32.4	2270.1	6	757.712	3	32.49	F5:4472	117	458	477
49	20193	Q6TGQ8|OXLA_BOTMO	L.PSRFIYYPNHNFPNGVGVR(sub I).I	N	32.17	2233.12	-13.8	559.279	4	14.67	F5:2319	1	357	375	Mutation
49	20193	Q6TGQ8|OXLA_BOTMO	R.V(+43.01)IKIQQDVK.E	Y	29.35	1112.66	-29.8	557.318	2	6.52	F4:987	1	267	275	Carbamylation
97	20199	Q4F867|OXLA_DABSI	R.FDEIVGGMDQLPTSMYR.A	N	84.48	1957.89	9	653.644	3	14.02	F6:2214	1	154	170
97	20199	Q4F867|OXLA_DABSI	K.STTDLPSR.F	N	75.54	875.435	3	438.726	2	3.42	F5:476	6	267	274
97	20199	Q4F867|OXLA_DABSI	Q.LPTSMYR.A	N	56.62	866.432	8.8	434.227	2	6.3	F6:964	4	164	170
97	20199	Q4F867|OXLA_DABSI	K.IFLTC(+57.02)TK.K	N	47.61	881.468	3.7	441.743	2	7.32	F6:1133	7	248	254	Carbamidomethylation
97	20199	Q4F867|OXLA_DABSI	R.V(sub I)TFKPPLPPK.K	Y	40.59	1122.68	23.1	375.243	3	9.83	F5:1574	3	223	232	Mutation
97	20199	Q4F867|OXLA_DABSI	R.EDDHRIVREY(+162.05)IR(+14.02).K	Y	30.34	1775.88	-16.2	592.958	3	13.33	F5:2119	3	13	24	Hexose (NSY); Methyl ester
61	20690	P0DJF5|VSPPA_TRIAB	N.NSEHIAPLSLPSSPPSVGSVC(+57.02)R.I	N	82.01	2290.14	2.8	764.389	3	12.59	F4:1981	12	122	143	Carbamidomethylation
61	20690	P0DJF5|VSPPA_TRIAB	P.LSLPSSPPSVGSVC(+57.02)R.I	N	68.68	1541.79	4.4	771.904	2	11.02	F6:1746	2	129	143	Carbamidomethylation
61	20690	P0DJF5|VSPPA_TRIAB	E.Q(-17.03)FHGIVSWGGHPC(+57.02)GQPR.E	Y	61.32	1901.87	7.8	634.97	3	11.58	F5:1846	7	213	229	Pyro-glu from Q; Carbamidomethylation
61	20690	P0DJF5|VSPPA_TRIAB	K.FFC(+57.02)PNR.K	Y	53.82	839.375	0.1	420.695	2	5.38	F6:811	6	96	101	Carbamidomethylation
61	20690	P0DJF5|VSPPA_TRIAB	K.KTLNEDEQTRDPK.E	Y	41.14	1572.77	7.7	394.204	4	2.27	F5:287	4	81	93
61	20690	P0DJF5|VSPPA_TRIAB	R.IMGWGK.T	N	40.79	690.352	20.7	346.191	2	7.38	F4:1134	1	144	149
61	20690	P0DJF5|VSPPA_TRIAB	K.TLNEDEQTRDPK.E	Y	39.95	1444.68	-3	482.566	3	2.85	F5:377	4	82	93
61	20690	P0DJF5|VSPPA_TRIAB	K.DIMLIK.L	N	31.26	731.425	0	366.72	2	9.61	F6:1521	2	110	115
60	20498	Q0NZX6|VM2JR_BOTJA	K.GRGDNPDDRC(+57.02)TGQSGDC(+57.02)PR.N	Y	95.46	2118.86	2.4	530.722	4	2.16	F5:271	15	136	154	Carbamidomethylation
60	20498	Q0NZX6|VM2JR_BOTJA	R.GDNPDDRC(+57.02)TGQSGDC(+57.02)PR.N	Y	83.09	1905.73	-1.7	636.25	3	2.47	F4:307	7	138	154	Carbamidomethylation
60	20498	Q0NZX6|VM2JR_BOTJA	R.KGRGDNPDDRC(+57.02)TGQSGDC(+57.02)PR.N	Y	54.61	2246.95	7.6	562.749	4	1.75	F5:213	8	135	154	Carbamidomethylation
60	20498	Q0NZX6|VM2JR_BOTJA	R.C(+57.02)TGQ(+.98)S(-18.01)GDC(+57.02)PR.N	Y	46.61	1119.41	1.9	560.712	2	3.33	F6:453	7	145	154	Carbamidomethylation; Deamidation (NQ); Dehydration
60	20498	Q0NZX6|VM2JR_BOTJA	R.GDN(+923.29)PDDRC(+57.02)TGQSGDC(+57.02)PR.N	Y	41.91	2829.02	-12	708.255	4	2.29	F4:283	1	138	154	Hex3HexNAc2P1; Carbamidomethylation
60	20498	Q0NZX6|VM2JR_BOTJA	K.GRGDNPDDRC(+57.02)T(-18.01)GQSGDC(+57.02)PR.N	Y	40.33	2100.84	6	526.222	4	2.24	F5:283	1	136	154	Carbamidomethylation; Dehydration
105	20343	O13061|VSPB_TRIGA	R.TLC(+57.02)AGVLQGGTDTC(+57.02)NR.D	Y	100.29	1721.78	8.8	861.906	2	7.86	F4:1212	9	189	204	Carbamidomethylation
105	20343	O13061|VSPB_TRIGA	R.A(+14.02)VFPGLPATSR.T	Y	53.71	1128.63	-3.3	565.32	2	11.75	F4:1849	6	178	188	Methylation
105	20343	O13061|VSPB_TRIGA	N.YSEHIAPLR(sub S).L	N	37.18	1084.57	5.3	362.531	3	6.3	F5:977	1	124	132	Mutation
105	20343	O13061|VSPB_TRIGA	K.DIMLIK.L	N	31.26	731.425	0	366.72	2	9.61	F6:1521	2	112	117
105	20343	O13061|VSPB_TRIGA	A.P(+31.99)LSLPSSPPSMGSVC(+57.02)R.V	Y	29.83	1702.8	37.5	568.629	3	14.76	F6:2326	1	130	145	Dihydroxy; Carbamidomethylation
79	20963	Q71RQ1|SLAA_TRIST	W.YC(+57.02)YKPFNEPQTWDDAER.F	Y	80.77	2217.94	4.9	740.325	3	10.68	F4:1677	6	37	53	Carbamidomethylation
79	20963	Q71RQ1|SLAA_TRIST	K.WDNTDC(+57.02)QAK.N	Y	73.25	1136.46	5.3	569.238	2	2.79	F5:369	4	139	147	Carbamidomethylation
79	20963	Q71RQ1|SLAA_TRIST	I.YVWIGLR.D	N	59.12	905.512	-5.2	453.761	2	12.72	F5:2026	12	90	96
79	20963	Q71RQ1|SLAA_TRIST	K.NPFVC(+57.02)K.F	N	45.06	763.369	5.6	382.694	2	4.31	F5:634	5	148	153	Carbamidomethylation
79	20963	Q71RQ1|SLAA_TRIST	K.WTNFLK.W	Y	39.79	807.428	-0.5	404.721	2	10.19	F5:1628	5	133	138
90	22505	P81995|CRVP_CRYPP	R.NPEIQNEIIDLHNYLR.R	Y	106.68	1980.01	8.1	661.015	3	16.47	F5:2581	10	3	18
90	22505	P81995|CRVP_CRYPP	R.NPEIQNEIIDLHNYLRR.S	Y	62.03	2136.11	45.7	535.059	4	15.18	F5:2394	11	3	19
90	22505	P81995|CRVP_CRYPP	P.EIQNEIIDLHNYLR.R	Y	47.29	1768.91	36.9	590.666	3	15.2	F6:2390	5	5	18
90	22505	P81995|CRVP_CRYPP	R.N(+27.99)PEIQNEIIDLHNYLR.R	Y	42.11	2008	-4.1	1005	2	18.57	F6:2875	1	3	18	Formylation (Protein N-term)
50	22419	Q92043|VM3AA_CROAT	K.FTSAGNVC(+57.02)RPAR.S	Y	72.75	1334.65	8.8	445.895	3	3.67	F4:496	13	261	272	Carbamidomethylation
50	22419	Q92043|VM3AA_CROAT	R.SEC(+57.02)DIAESC(+57.02)TGQSAD(+14.02)C(+57.02)PTDD(+21.98)FHR.N	N	60.76	2693	18.6	674.271	4	7.17	F5:1123	5	273	295	Carbamidomethylation; Methyl ester; Sodium adduct
50	22419	Q92043|VM3AA_CROAT	R.SEC(+57.02)DIAESC(+57.02)TGQSADC(+57.02)PTDV(sub D)FHR.N	N	58.13	2641.05	2.4	881.359	3	9.3	F6:1470	8	273	295	Carbamidomethylation; Mutation
50	22419	Q92043|VM3AA_CROAT	R.TFIINR(sub Y).N	Y	35.77	762.439	14.8	382.232	2	7.62	F6:1184	8	188	193	Mutation
50	22419	Q92043|VM3AA_CROAT	R.MFTKYNGNLKK.I	Y	31.89	1342.71	47.1	448.597	3	12.93	F4:2031	7	18	28
50	22419	Q92043|VM3AA_CROAT	R.MFTKYNGNLK.K	Y	29.97	1214.61	75.5	608.359	2	15.68	F5:2466	10	18	27
50	22419	Q92043|VM3AA_CROAT	R.TFIINYNPR(sub Q)CILN.E	Y	29.64	1579.82	25.9	790.937	2	19.18	F5:2966	1	188	200	Mutation
93	22401	Q90YA8|QPCT_GLOBL	R.TFSNIISTLNPLAK.R	Y	78.36	1517.85	-3.2	759.928	2	18.35	F5:2849	7	123	136
93	22401	Q90YA8|QPCT_GLOBL	R.GVPILHLIPSPFPR.V	Y	74.95	1541.91	0.4	514.977	3	18.52	F5:2874	10	320	333
93	22401	Q90YA8|QPCT_GLOBL	R.NPVFPVYFLNTAR.W	Y	69.25	1536.81	15.2	769.423	2	17.95	F6:2785	7	260	272
56	20232	X2JCV5|OXLA_CERCE	K.FWEDDGIHGGK.S	N	58.61	1259.56	25.5	420.87	3	6.97	F4:1062	4	353	363
56	20232	X2JCV5|OXLA_CERCE	E.VTVTYQTPAK.N	Y	56.21	1106.6	-0.1	554.306	2	5.42	F4:804	6	289	298
56	20232	X2JCV5|OXLA_CERCE	K.KFWEDDGIHGGK.S	N	48.3	1387.65	-3.8	463.556	3	6.38	F4:964	1	352	363
56	20232	X2JCV5|OXLA_CERCE	K.IFLTC(+57.02)TK.K	N	47.61	881.468	3.7	441.743	2	7.32	F6:1133	7	345	351	Carbamidomethylation
56	20232	X2JCV5|OXLA_CERCE	K.K(sub E)VTVTYQTPAK.N	Y	40.06	1234.69	3.7	618.356	2	4.58	F5:684	2	288	298	Mutation
56	20232	X2JCV5|OXLA_CERCE	R.IYFAGEYTAQAHGWIDSTIK.S	N	32.4	2270.1	6	757.712	3	32.49	F5:4472	117	470	489
74	20982	Q8JI39|CRVP_PROFL	R.ENEFTNC(+57.02)N(sub D)SLVQKSSC(+57.02)QDNYMK.S	Y	52.03	2695.13	-14.4	1348.55	2	10.28	F5:1642	6	205	226	Carbamidomethylation; Mutation
74	20982	Q8JI39|CRVP_PROFL	G.NVDFDSESPRKPEV(sub I)QNEIIDLHNY(sub S)LR.R	N	50.14	3126.54	-12.7	782.632	4	16.81	F5:2631	13	20	45	Mutation
74	20982	Q8JI39|CRVP_PROFL	G.NVDFDSESPR.K	N	43.79	1164.5	14.7	583.268	2	5.96	F5:919	4	20	29
74	20982	Q8JI39|CRVP_PROFL	N.GLC(+57.02)TNPC(+57.02)TR.E	N	41.54	1077.47	6.8	539.746	2	3.82	F5:549	1	196	204	Carbamidomethylation
74	20982	Q8JI39|CRVP_PROFL	G.NVDFDSESPRKPEV(sub I)QNEIIDLHNY(sub S)LRR.S	N	39.68	3282.64	-21.2	657.521	5	15.39	F6:2418	4	20	46	Mutation
74	20982	Q8JI39|CRVP_PROFL	N.VDFDSESPRKPEV(sub I)QNEIIDLHNY(sub S)LR.R	N	34.15	3012.49	-17	754.118	4	16.57	F6:2591	1	21	45	Mutation
74	20982	Q8JI39|CRVP_PROFL	R.Q(sub E)NEFTNC(+57.02)DSLVQKSSC(+57.02)QDNYMK.S	Y	33.85	2695.13	-5.9	1348.56	2	10.22	F4:1604	2	205	226	Carbamidomethylation; Mutation
74	20982	Q8JI39|CRVP_PROFL	R.ENQ(sub E)FTNC(+57.02)DSLVQKSSC(+57.02)QDNYMK.S	Y	32.58	2695.13	-0.7	899.384	3	10.26	F6:1623	1	205	226	Carbamidomethylation; Mutation
112	20342	P0DM90|VM32B_GLOBR	I.GMVLPGTK.C	N	71.36	801.442	3.4	401.73	2	6.71	F5:1044	6	397	404
112	20342	P0DM90|VM32B_GLOBR	R.AAKDDC(+57.02)DIAESC(+57.02)TGQ(+28.03).S	Y	64.05	1667.68	9.6	834.854	2	3.78	F4:517	13	275	289	Carbamidomethylation; Ethylation
112	20342	P0DM90|VM32B_GLOBR	K.DDC(+57.02)DIAESC(+57.02)TGQ(+28.03).S	Y	38.12	1397.51	23.6	699.778	2	4.61	F5:686	1	278	289	Carbamidomethylation; Ethylation
85	20592	Q7ZZS9|VM2J_PROJR	R.GDNPDDRC(+57.02)TGQSAD(+14.02)C(+57.02)PR.N	N	56.83	1933.76	1	645.596	3	2.96	F6:389	6	460	476	Carbamidomethylation; Methyl ester
85	20592	Q7ZZS9|VM2J_PROJR	K.KPQC(+57.02)ILNAP.L	Y	40.56	1039.55	-8.9	520.777	2	7.23	F4:1106	4	384	392	Carbamidomethylation
85	20592	Q7ZZS9|VM2J_PROJR	K.DLITVQADAPTTAGLFGD(+15.99)WR.E	Y	36.01	2162.06	11.6	721.704	3	17.99	F4:2767	3	254	273	Hydroxylation
85	20592	Q7ZZS9|VM2J_PROJR	R.VHQMVN(sub S)NINEMC(+57.02)R.P	N	31.45	1643.73	6.5	548.922	3	6.78	F4:1033	5	224	236	Carbamidomethylation; Mutation
85	20592	Q7ZZS9|VM2J_PROJR	R.VHQMVSNINEV(sub M)C(+57.02)R.P	N	30.64	1584.75	3.7	529.259	3	6.66	F4:1011	12	224	236	Carbamidomethylation; Mutation
85	20592	Q7ZZS9|VM2J_PROJR	L.TPEQQRFPQR.H	N	29.9	1285.65	1.8	429.559	3	3.72	F6:521	1	188	197
116	22472	Q71RQ0|SLAB1_TRIST	K.AWSGESEC(+57.02)IASK.T	Y	62.36	1323.58	-9.1	662.79	2	6.07	F4:911	6	114	125	Carbamidomethylation
116	22472	Q71RQ0|SLAB1_TRIST	A.GFC(+57.02)C(+57.02)PM(+15.99)(sub L)GWSSYDEHC(+57.02)YK.V	Y	53.96	2198.8	-2.7	733.937	3	13.17	F5:2093	2	24	40	Carbamidomethylation; Oxidation (M); Mutation
116	22472	Q71RQ0|SLAB1_TRIST	A.GFC(+57.02)C(+57.02)PF(sub L)GWSSYDEHC(+57.02)YK.V	Y	42.48	2198.83	3.9	733.953	3	13.07	F4:2051	6	24	40	Carbamidomethylation; Mutation
122	20738	F8S0Z7|V5NTD_CROAD	R.FHEC(+57.02)NLGNLIC(+57.02)DAVIYNNVR.H	Y	49.28	2420.14	2.5	807.721	3	17.41	F6:2709	8	369	388	Carbamidomethylation
122	20738	F8S0Z7|V5NTD_CROAD	R.YDAMALGNHEFDNGLAGLLDPLLK.H	Y	39.6	2586.28	12.5	863.111	3	22.33	F5:3400	8	124	147
122	20738	F8S0Z7|V5NTD_CROAD	K.HANFPILSANIRPK.G	Y	38.78	1576.88	18.8	526.645	3	10.59	F5:1689	1	148	161
122	20738	F8S0Z7|V5NTD_CROAD	K.IIALGHSGFL(sub S)EDQR.I	Y	35.54	1554.82	37.3	519.298	3	11.11	F6:1760	4	229	242	Mutation
122	20738	F8S0Z7|V5NTD_CROAD	K.IINVGSEK.V	Y	33.49	858.481	-3.6	430.246	2	4.28	F6:620	1	177	184
122	20738	F8S0Z7|V5NTD_CROAD	K.LLLPSFLAAGGDGYY(sub H)MLK.G	Y	31.37	1928.01	6.3	965.019	2	21.14	F5:3238	4	510	527	Mutation
92	22413	P0C7P6|BNP_TRIGA	R.IGSMSGMGC(+57.02)	Y	57.25	898.335	-2.2	450.174	2	6.33	F6:968	7	202	210	Carbamidomethylation
92	22413	P0C7P6|BNP_TRIGA	V.GKGC(+57.02)FGLPLDR.I	Y	50.53	1218.62	15.8	610.326	2	9.22	F4:1444	17	191	201	Carbamidomethylation
92	22413	P0C7P6|BNP_TRIGA	R.EELSLGPEAASGP.A	Y	34.64	1255.59	57.1	628.84	2	5.07	F6:759	1	109	121
92	22413	P0C7P6|BNP_TRIGA	K.A(+163.05)VGKGC(+57.02)FGLPLDR.I	Y	31.32	1551.77	27.8	518.278	3	11.26	F6:1784	3	189	201	Phenethyl isothiocyanate; Carbamidomethylation
130	20256	Q8JIV8|SL_DEIAC	R.RPYC(+57.02)TVMVVK.T	N	64.68	1251.65	18	418.23	3	6.93	F6:1071	4	116	125	Carbamidomethylation
130	20256	Q8JIV8|SL_DEIAC	R.LASIHSS(sub R)EEEAFVGK.M	Y	45.34	1602.79	2	802.403	2	8.28	F6:1295	6	62	76	Mutation
130	20256	Q8JIV8|SL_DEIAC	R.IFWFNR.G	Y	34.89	881.455	-22.5	441.725	2	13.79	F6:2180	6	129	134
146	20698	Q7T2Q0|SLB_ECHML	R.RPYC(+57.02)TVMVVK.P	N	64.68	1251.65	18	418.23	3	6.93	F6:1071	4	118	127	Carbamidomethylation
146	20698	Q7T2Q0|SLB_ECHML	R.LASIHGSEEEAFVSK.L	Y	40.5	1602.79	5.5	535.273	3	8.25	F6:1289	2	64	78
146	20698	Q7T2Q0|SLB_ECHML	K.FTSMWIGLN(+14.02).N	Y	30.45	1081.53	32.5	541.788	2	14.65	F4:2288	5	86	94	Methyl ester
148	22449	C5H5D4|VM33_BOTAT	R.YLISHTPQC(+57.02)ILNEPLR.T	Y	59.3	1953.01	24.1	652.028	3	13.37	F6:2116	4	191	206	Carbamidomethylation
148	22449	C5H5D4|VM33_BOTAT	K.H(sub Q)SVGIVQDHGK.T	Y	46.6	1175.6	7.2	392.878	3	2.91	F5:387	3	125	135	Mutation
147	20213	F8S101|PLB_CROAD	R.SLEDGTLYIIEQVPK.L	Y	50.61	1703.9	-20	852.939	2	17.07	F4:2639	5	373	387
147	20213	F8S101|PLB_CROAD	K.VVPESLFAWER.V	Y	48.77	1331.69	14.8	666.861	2	15.73	F6:2471	1	320	330
147	20213	F8S101|PLB_CROAD	K.HQGLPESYNFDFVTMKPVL	Y	42.64	2221.09	39.1	741.399	3	18.38	F5:2853	4	535	553
149	20296	Q90495|VM3E_ECHCA	K.T(sub R)FPC(+57.02)APQDVK.C	Y	39.3	1161.55	-2.5	581.78	2	7.29	F5:1144	4	552	561	Carbamidomethylation; Mutation
149	20296	Q90495|VM3E_ECHCA	K.VC(+57.02)INR.K	Y	31.96	660.338	11.1	331.18	2	2.88	F6:376	4	603	607	Carbamidomethylation
